# Supplementary material for: A phenomics approach for antiviral drug discovery
Source: BMC Biol. 2021 Aug 2;19:156. doi: 10.1186/s12915-021-01086-1 (PMC8325993; doi:10.1186/s12915-021-01086-1)
Supplement: Supplementary file 3 — Additional file 3:. Data. Numerical data corresponding to Fig. 3b, Fig. 3c, Additional file 1, Fig. S2b, Additional file 1 Fig. S3, Additional file 1 Fig. S4a and Additional file 1 Fig. S4c. [file 12915_2021_1086_MOESM3_ESM.xlsx]

## Sheet: Fig 3b
	Infected cells		Living cells (+CoV-229E)
Remdesivir	R1	R2	R1	R2
DMSO	100	100	100	100
Low	29.0351	20.1589	153.395	116.78
Mid	1.76959	0.130893	166.731	119.372
High	1.03895	0.126904	118.757	82.0828
	Infected cells		Living cells (+CoV-229E)
Favipiravir	R1	R2	R1	R2
DMSO	100	100	100	100
Low	103.186	111.96	119.78	97.226
Mid	102.627	108.77	113.017	103.379
High	102.453	111.212	121.302	84.7203
	Infected cells		Living cells (+CoV-229E)
E64d	R1	R2	R1	R2
DMSO	100	100	100	100
Low	95.481	42.4368	144.841	86.4029
Mid	24.1169	11.6057	153.794	112.642
High	10.5095	5.4805	124.342	98.6117
	Infected cells		Living cells (+CoV-229E)
Camostat	R1	R2	R1	R2
DMSO	100	100	100	100
Low	101.798	108.273	107.608	93.6221
Mid	104.074	105.476	104.623	81.6735
High	102.896	110.701	104.999	73.4291
	Infected cells		Living cells (+CoV-229E)
Cathepsin L inh.	R1	R2	R1	R2
DMSO	100	100	100	100
Low	103.914	107.148	110.063	107.231
Mid	103.157	109.825	114.666	85.2206
High	99.3886	108.528	115.67	87.6307
	Infected cells		Living cells (+CoV-229E)
Bafilomycin A1	R1	R2	R1	R2
DMSO	100	100	100	100
Low	2.58528	0.65634	32.6812	31.7417
Mid	0.180531	0	31.4628	19.7622
High	6.00434	3.93804	30.2714	23.8063
	Infected cells		Living cells (+CoV-229E)
TH3289	R1	R2	R1	R2
DMSO	100	100	100	100
Low	84.5662	112.246	130.93	77.4898
Mid	39.807	35.2958	93.3896	79.5362
High	0.817312	0.600426	41.6977	34.6976
	Infected cells		Living cells (+CoV-229E)
TH6744	R1	R2	R1	R2
DMSO	100	100	100	100
Low	104.109	112.511	96.356	82.492
Mid	41.1819	47.629	79.0692	47.0214
High	41.3832	23.287	42.1941	40.0068
	Infected cells		Living cells (+CoV-229E)
TH5487	R1	R2	R1	R2
DMSO	100	100	100	100
Low	83.212	111.152	119.78	100.58
Mid	68.3872	19.0523	115.075	76.1255
High	1.0171	0.3042	44.6761	34.2428

## Sheet: Fig 3c
Remdesivir									Favipiravir									E64d									Camostat									Cathepsin L inh.									Bafilomycin A1
DMSO		Low		Mid		High			DMSO		Low		Mid		High			DMSO		Low		Mid		High			DMSO		Low		Mid		High			DMSO		Low		Mid		High			DMSO		Low		Mid
R1	R2	R1	R2	R1	R2	R1	R2		R1	R2	R1	R2	R1	R2	R1	R2		R1	R2	R1	R2	R1	R2	R1	R2		R1	R2	R1	R2	R1	R2	R1	R2		R1	R2	R1	R2	R1	R2	R1	R2		R1	R2	R1	R2	R1
0.0534087	0.0131919	0.00425413	0.0427976	0.00326842	0.00430011	0.00524173	0.00708482		0.0534087	0.0131919	0.0735653	0.0447355	0.0343337	0.0441434	0.0442077	0.0476971		0.0534087	0.0131919	0.0470297	0.0090463	0.00332729	0.00589664	0.0405786	0.00805457		0.0534087	0.0131919	0.0636276	0.0445105	0.0565365	0.0430781	0.0614636	0.0613127		0.0534087	0.0131919	0.0790392	0.0768641	0.0475733	0.0726578	0.0408628	0.0544208		0.0534087	0.0131919	0.00320277	0.0113082	0.0032502
0.0384547	0.0395072	0.0433075	0.02535	0.00335779	0.00504482	0.00565775	0.00670932		0.0384547	0.0395072	0.0807897	0.0342072	0.053763	0.0545397	0.0361977	0.0553964		0.0384547	0.0395072	0.0470652	0.0288539	0.00666073	0.00659947	0.0037886	0.0055706		0.0384547	0.0395072	0.0631492	0.0515138	0.0327422	0.00786227	0.0547029	0.100912		0.0384547	0.0395072	0.179427	0.027723	0.0543833	0.0178956	0.0513703	0.0186082		0.0384547	0.0395072	0.00321648	0.00455759	0.0025929
0.0449073	0.0394938	0.00447926	0.0137162	0.00330884	0.00468392	0.00331389	0.00301252		0.0449073	0.0394938	0.0559201	0.0539757	0.0311549	0.0625506	0.035303	0.038713		0.0449073	0.0394938	0.0942915	0.0129994	0.00598641	0.00710531	0.012722	0.00478759		0.0449073	0.0394938	0.0608288	0.0542844	0.0348325	0.00458693	0.0768723	0.0482337		0.0449073	0.0394938	0.0772977	0.0420096	0.0505978	0.033459	0.0369953	0.071356		0.0449073	0.0394938	0.00379534	0.00402421	0.00260213
0.0530601	0.0133914	0.0505325	0.00633767	0.00326214	0.00300352	0.0056258	0.00287879		0.0530601	0.0133914	0.0850675	0.0505482	0.049107	0.078723	0.041753	0.0875534		0.0530601	0.0133914	0.0783453	0.0106354	0.00410378	0.0220833	0.0417193	0.00946864		0.0530601	0.0133914	0.0196917	0.0336538	0.0450926	0.0168135	0.0515839	0.0522615		0.0530601	0.0133914	0.0536918	0.0677327	0.0367709	0.0666345	0.0213145	0.0449111		0.0530601	0.0133914	0.00331152	0.00352108	0.00276875
0.0743899	0.0365191	0.0529801	0.0065412	0.00568353	0.00296667	0.00343202	0.00333247		0.0743899	0.0365191	0.0506182	0.0345935	0.0657025	0.0606543	0.0722709	0.0568772		0.0743899	0.0365191	0.0426975	0.0111535	0.00572365	0.00872313	0.0240744	0.00856581		0.0743899	0.0365191	0.088551	0.132931	0.0379393	0.0534631	0.0505205	0.0366955		0.0743899	0.0365191	0.028631	0.0251577	0.0549239	0.0419599	0.0470319	0.0562245		0.0743899	0.0365191	0.00320928	0.00307907	0.00293651
0.0248076	0.00676884	0.00976897	0.00746427	0.00331165	0.00398782	0.00325807	0.00321263		0.0248076	0.00676884	0.0378083	0.0583315	0.0457811	0.0509169	0.0658153	0.0391995		0.0248076	0.00676884	0.0689744	0.011925	0.00333892	0.0166021	0.0358313	0.0218328		0.0248076	0.00676884	0.0184355	0.0569388	0.0286282	0.024849	0.0763816	0.076772		0.0248076	0.00676884	0.048177	0.0662018	0.0275857	0.0456478	0.0790928	0.0331		0.0248076	0.00676884	0.003294	0.00394726	0.00244523
0.0417727	0.0259249	0.0441342	0.00712509	0.00339247	0.00311402	0.00367792	0.00282952		0.0417727	0.0259249	0.0607378	0.0425236	0.0558348	0.040563	0.0614998	0.0682737		0.0417727	0.0259249	0.0856506	0.00820352	0.0628051	0.0441522	0.0172955	0.0416254		0.0417727	0.0259249	0.017191	0.0334694	0.0235115	0.0100483	0.0437043	0.083023		0.0417727	0.0259249	0.00510457	0.0571872	0.0724771	0.0458555	0.0494005	0.0323135		0.0417727	0.0259249	0.00323202	0.00347158	0.00266005
0.028275	0.0294991	0.00531547	0.0225416	0.00328177	0.00372951	0.00346236	0.00284588		0.028275	0.0294991	0.0823148	0.0453755	0.0604766	0.0708353	0.0532281	0.0686184		0.028275	0.0294991	0.0660682	0.0181463	0.0549262	0.0328944	0.0148795	0.0235929		0.028275	0.0294991	0.0236628	0.0510851	0.0175103	0.0623312	0.0505003	0.0357605		0.028275	0.0294991	0.0656265	0.0832311	0.0592549	0.0157226	0.140278	0.0494742		0.028275	0.0294991	0.0025435	0.00332687	0.00240915
0.0981984	0.0368771	0.00600238	0.030061	0.00347445	0.00292383	0.00325032	0.00307378		0.0981984	0.0368771	0.0845705	0.0481872	0.0327881	0.0690559	0.0506761	0.0711703		0.0981984	0.0368771	0.0661745	0.0208521	0.0475924	0.014542	0.00603412	0.0631125		0.0981984	0.0368771	0.00404471	0.0573	0.0384277	0.0508518	0.0611378	0.0421618		0.0981984	0.0368771	0.100853	0.0390279	0.058738	0.0169991	0.0577847	0.0702218		0.0981984	0.0368771	0.00248269	0.00367442	0.00244595
0.030218	0.0269215	0.056554	0.00755763	0.00320439	0.00351873	0.0195076	0.00307567		0.030218	0.0269215	0.0567973	0.0529573	0.0481811	0.0194133	0.0666941	0.0463726		0.030218	0.0269215	0.0720064	0.00460612	0.0729015	0.00437119	0.00848768	0.00966263		0.030218	0.0269215	0.0354854	0.0708517	0.0368084	0.0199567	0.0346304	0.0467399		0.030218	0.0269215	0.0565529	0.0481886	0.0604287	0.0454695	0.0893165	0.0490039		0.030218	0.0269215	0.00284742	0.00361497	0.00248801
0.0391666	0.0116885	0.0188427	0.00839746	0.00336695	0.00316662	0.00325241	0.00323335		0.0391666	0.0116885	0.0473379	0.0590932	0.0556908	0.0416093	0.0475795	0.0542803		0.0391666	0.0116885	0.0385652	0.0215077	0.0817214	0.00773586	0.0136366	0.0313375		0.0391666	0.0116885	0.0728001	0.0523069	0.0495695	0.0360472	0.0771157	0.0233297		0.0391666	0.0116885	0.0615644	0.0842515	0.0366502	0.0827047	0.0682508	0.085123		0.0391666	0.0116885	0.00268584	0.00348293	0.0026386
0.0397269	0.0371543	0.0532777	0.0537927	0.00399103	0.00297585	0.00397345	0.00296894		0.0397269	0.0371543	0.0357252	0.0235487	0.0347096	0.0691978	0.0525593	0.0821449		0.0397269	0.0371543	0.0178486	0.023602	0.0357341	0.0391126	0.00660023	0.0341386		0.0397269	0.0371543	0.0344977	0.0169542	0.0375218	0.0158136	0.0622372	0.00823104		0.0397269	0.0371543	0.05257	0.05437	0.0227905	0.0400641	0.0612203	0.0228063		0.0397269	0.0371543	0.00279677	0.00324222	0.00254983
0.0466126	0.0473377	0.00595605	0.0218196	0.0223407	0.00298798	0.00363994	0.00320102		0.0466126	0.0473377	0.0690426	0.0417132	0.0427306	0.0507011	0.0108472	0.0854407		0.0466126	0.0473377	0.0495884	0.00590752	0.0419534	0.0863931	0.00507303	0.0070062		0.0466126	0.0473377	0.0868504	0.0452546	0.057349	0.0838283	0.0277437	0.0529523		0.0466126	0.0473377	0.0603805	0.0495926	0.0269185	0.0555001	0.0684594	0.0496026		0.0466126	0.0473377	0.00291737	0.00332183	0.00261496
0.0545141	0.0628829	0.0588277	0.0300678	0.00322308	0.00312138	0.00372859	0.00317162		0.0545141	0.0628829	0.0420449	0.0434464	0.0366908	0.0309369	0.0345063	0.0241055		0.0545141	0.0628829	0.0594522	0.0337106	0.0403902	0.0538737	0.0122308	0.00558653		0.0545141	0.0628829	0.0132621	0.0591272	0.0531262	0.0308815	0.0577156	0.0396319		0.0545141	0.0628829	0.0847186	0.058713	0.0345825	0.027168	0.066444	0.0906058		0.0545141	0.0628829	0.00260816	0.00333246	0.00259628
0.0514554	0.0364581	0.0359866	0.00814299	0.00328958	0.00298514	0.00604607	0.00310271		0.0514554	0.0364581	0.0568166	0.064831	0.0543472	0.0547592	0.0584376	0.0472195		0.0514554	0.0364581	0.0437957	0.038935	0.0052872	0.00588511	0.0350027	0.00525087		0.0514554	0.0364581	0.053716	0.052249	0.0385233	0.0213859	0.0901544	0.0293361		0.0514554	0.0364581	0.0613498	0.0542202	0.0396723	0.05705	0.0922114	0.0873801		0.0514554	0.0364581	0.00287214	0.00329367	0.00293757
0.0510302	0.0329593	0.0529183	0.00510717	0.00419596	0.00309562	0.00345478	0.0030047		0.0510302	0.0329593	0.0839568	0.0205277	0.0492748	0.0433564	0.0530052	0.0613717		0.0510302	0.0329593	0.104611	0.0559475	0.00681266	0.0166262	0.0459583	0.00449679		0.0510302	0.0329593	0.0454321	0.0460893	0.038481	0.0944044	0.153346	0.0306925		0.0510302	0.0329593	0.0532513	0.0453092	0.0431893	0.0414428	0.0523257	0.072668		0.0510302	0.0329593	0.00277973	0.00324311	0.00253414
0.051636	0.0399533	0.00326336	0.00833587	0.00323505	0.00308727	0.0036866	0.00270666		0.051636	0.0399533	0.073566	0.0544632	0.0597965	0.0542904	0.0328463	0.0579133		0.051636	0.0399533	0.0375016	0.0933431	0.0417979	0.0050062	0.0428792	0.0502094		0.051636	0.0399533	0.049497	0.0577472	0.0520837	0.0506575	0.12446	0.00480784		0.051636	0.0399533	0.0413283	0.0475943	0.0465894	0.060338	0.088327	0.0667028		0.051636	0.0399533	0.00265535	0.00316946	0.0026287
0.0566837	0.0669826	0.0731865	0.0240815	0.00332579	0.00300086	0.00320577	0.00303347		0.0566837	0.0669826	0.0709202	0.071766	0.0421234	0.0356201	0.0577583	0.0406155		0.0566837	0.0669826	0.0127976	0.0162286	0.0481568	0.00437192	0.07332	0.0157203		0.0566837	0.0669826	0.0750507	0.0487117	0.0486698	0.0500146	0.0713903	0.0194087		0.0566837	0.0669826	0.0935217	0.0614262	0.0625115	0.0358876	0.0635685	0.0612386		0.0566837	0.0669826	0.0029487	0.00337298	0.0027973
0.0509347	0.0443323	0.00464346	0.0505561	0.00352474	0.00399257	0.00360149	0.00311563		0.0509347	0.0443323	0.0613092	0.0671498	0.0414454	0.0318121	0.0378351	0.0581572		0.0509347	0.0443323	0.092871	0.0967982	0.00341447	0.0178693	0.0234671	0.0528564		0.0509347	0.0443323	0.0560141	0.0516935	0.0482763	0.0421962	0.0455296	0.0329622		0.0509347	0.0443323	0.0261779	0.0749272	0.041668	0.109743	0.0915592	0.0750129		0.0509347	0.0443323	0.00265897	0.003117	0.00268447
0.071475	0.062033	0.0265951	0.00862245	0.00952111	0.00331658	0.00331272	0.00312309		0.071475	0.062033	0.0244701	0.0504646	0.0566912	0.08105	0.0570487	0.0487522		0.071475	0.062033	0.0447015	0.00848004	0.0324137	0.00861224	0.101129	0.0150698		0.071475	0.062033	0.0267808	0.0654254	0.0298519	0.0657038	0.0062548	0.0198752		0.071475	0.062033	0.0538526	0.054129	0.0382906	0.0646972	0.104888	0.0295329		0.071475	0.062033	0.00296712	0.00347581	0.00292018
0.0499854	0.0189332	0.00762029	0.0251942	0.00499251	0.00316858	0.00327802	0.00277088		0.0499854	0.0189332	0.0609695	0.0362955	0.0664584	0.0279742	0.0750103	0.0384068		0.0499854	0.0189332	0.0361174	0.0168592	0.0281444	0.0342937	0.0129759	0.0704022		0.0499854	0.0189332	0.0641933	0.0606585	0.0294912	0.0313828	0.0455746	0.0942348		0.0499854	0.0189332	0.0473482	0.0279644	0.0360253	0.0223188	0.096275	0.0323884		0.0499854	0.0189332	0.00252953	0.00320741	0.00268484
0.040956	0.0306304	0.0291968	0.0280288	0.0032183	0.0028785	0.00359084	0.00308406		0.040956	0.0306304	0.0372309	0.0454394	0.029347	0.0406334	0.0778192	0.0422808		0.040956	0.0306304	0.0484194	0.0769597	0.00478855	0.0600429	0.0196509	0.0175561		0.040956	0.0306304	0.0602153	0.0584919	0.041521	0.0408467	0.0304719	0.105602		0.040956	0.0306304	0.0187614	0.0667109	0.0631461	0.0517997	0.0776865	0.0475581		0.040956	0.0306304	0.00243062	0.00330629	0.00249468
0.0378845	0.0576457	0.0384836	0.0424225	0.00331095	0.00307836	0.00342611	0.00311348		0.0378845	0.0576457	0.0529076	0.0576159	0.0838376	0.116601	0.00784016	0.0342999		0.0378845	0.0576457	0.0410988	0.0676588	0.00538504	0.00568404	0.070504	0.04929		0.0378845	0.0576457	0.0558091	0.0667272	0.0838449	0.0226706	0.0258654	0.121341		0.0378845	0.0576457	0.0547597	0.0603769	0.0381732	0.0439404	0.045191	0.0276091		0.0378845	0.0576457	0.00260886	0.00327172	0.0027289
0.0669224	0.0384381	0.00326017	0.00578001	0.00370546	0.00270161	0.00266151	0.0029521		0.0669224	0.0384381	0.0704638	0.0676597	0.0497965	0.00446853	0.0148715	0.0538027		0.0669224	0.0384381	0.0480431	0.0178326	0.0417202	0.0615633	0.0511708	0.0582078		0.0669224	0.0384381	0.0700051	0.0675418	0.0288053	0.0136447	0.0334834	0.070863		0.0669224	0.0384381	0.0625515	0.0459701	0.0562133	0.0562057	0.0354099	0.0268746		0.0669224	0.0384381	0.00319467	0.00332087	0.00236136
0.0415641	0.0143527	0.033799	0.00568452	0.0041243	0.00293347	0.00271605	0.00309871		0.0415641	0.0143527	0.0474939	0.0476125	0.0438395	0.0856959	0.0657377	0.0858017		0.0415641	0.0143527	0.0479376	0.0698799	0.0142195	0.0571061	0.0263901	0.0347873		0.0415641	0.0143527	0.0100052	0.0511676	0.0488774	0.11837	0.0691471	0.0487107		0.0415641	0.0143527	0.0360822	0.0538808	0.0335478	0.0518797	0.0796918	0.0481983		0.0415641	0.0143527	0.00294882	0.00366486	0.0026613
0.0503677	0.0513237	0.00490989	0.00536062	0.00320843	0.00306592	0.00260405	0.00298591		0.0503677	0.0513237	0.0328304	0.0483449	0.0320964	0.038939	0.0329565	0.0497778		0.0503677	0.0513237	0.0937758	0.0795494	0.0380797	0.0307309	0.0484723	0.037333		0.0503677	0.0513237	0.0613942	0.0794116	0.034255	0.0046513	0.0045162	0.0431601		0.0503677	0.0513237	0.033986	0.0302209	0.0445962	0.0545105	0.0418853	0.0374204		0.0503677	0.0513237	0.00276486	0.00332725	0.00262517
0.0724983	0.0513945	0.0323023	0.00445093	0.00424444	0.00279812	0.00262998	0.00323589		0.0724983	0.0513945	0.0479113	0.0118027	0.0181665	0.0541027	0.02878	0.0190874		0.0724983	0.0513945	0.0179847	0.00441692	0.0323229	0.041107	0.0725657	0.0808599		0.0724983	0.0513945	0.03301	0.0635951	0.0382412	0.0546707	0.00987949	0.0320288		0.0724983	0.0513945	0.0574773	0.0644131	0.00592692	0.0989584	0.045996	0.0369038		0.0724983	0.0513945	0.00246215	0.00345132	0.00258144
0.063768	0.036764	0.0264959	0.0658118	0.00324541	0.00340427	0.00257519	0.00316815		0.063768	0.036764	0.0497808	0.0692818	0.0867492	0.0430557	0.0596767	0.0793437		0.063768	0.036764	0.0605679	0.0258709	0.007267	0.0571483	0.0365133	0.00812154		0.063768	0.036764	0.0450375	0.0190838	0.00916051	0.0465296	0.0414084	0.0505479		0.063768	0.036764	0.0494723	0.0472247	0.0252837	0.0213524	0.0227485	0.0401234		0.063768	0.036764	0.00255246	0.00372332	0.00269445
0.0458544	0.077177	0.0392667	0.00667532	0.00331977	0.00331964	0.00257562	0.00287796		0.0458544	0.077177	0.0410967	0.0362908	0.0420265	0.0331948	0.0600062	0.058761		0.0458544	0.077177	0.0371441	0.00728003	0.0241465	0.0469995	0.0229742	0.0691037		0.0458544	0.077177	0.0100888	0.0376805	0.0397758	0.0186147	0.092863	0.0982128		0.0458544	0.077177	0.0575115	0.0435375	0.0325482	0.0605852	0.072838	0.0524082		0.0458544	0.077177	0.0025842	0.0033107	0.00261337
0.0479825	0.0843663	0.0886386	0.0218222	0.0032802	0.0032863	0.00254325	0.00276347		0.0479825	0.0843663	0.0327091	0.0413555	0.0617113	0.0395115	0.0453437	0.0861494		0.0479825	0.0843663	0.00713093	0.0493283	0.0338067	0.0680707	0.0774333	0.0567167		0.0479825	0.0843663	0.0765764	0.0194545	0.0549414	0.0596403	0.0605151	0.048141		0.0479825	0.0843663	0.0889768	0.0666782	0.0231162	0.074539	0.078916	0.0541945		0.0479825	0.0843663	0.00269125	0.00341894	0.00269112
0.0668321	0.0496795	0.0564563	0.01022	0.00331521	0.00325453	0.00253552	0.00332977		0.0668321	0.0496795	0.0413263	0.04388	0.0411843	0.0965563	0.0425879	0.0507308		0.0668321	0.0496795	0.0365799	0.0684245	0.0230601	0.0458942	0.00699263	0.0516857		0.0668321	0.0496795	0.0615805	0.05653	0.0416268	0.0228384	0.090437	0.0909285		0.0668321	0.0496795	0.0750586	0.0452485	0.05681	0.0638992	0.0782651	0.0575135		0.0668321	0.0496795	0.00266678	0.00343582	0.00287329
0.0628014	0.0393442	0.0943774	0.0165376	0.00327505	0.00316855	0.00252881	0.00292886		0.0628014	0.0393442	0.0723027	0.0129566	0.082719	0.0321492	0.0256259	0.0610431		0.0628014	0.0393442	0.0125573	0.0742963	0.0119944	0.068938	0.059813	0.0319024		0.0628014	0.0393442	0.00385591	0.0291665	0.0416343	0.0464375	0.0443007	0.0049603		0.0628014	0.0393442	0.0519675	0.0213445	0.0592906	0.0195857	0.0776258	0.06839		0.0628014	0.0393442	0.00289425	0.00364633	0.0028504
0.0349857	0.0413338	0.0358081	0.0217056	0.0038053	0.00314931	0.00257425	0.00333532		0.0349857	0.0413338	0.0266311	0.0270499	0.0699176	0.060741	0.00793654	0.0625696		0.0349857	0.0413338	0.0387656	0.0597498	0.0149428	0.0571551	0.00335748	0.0464295		0.0349857	0.0413338	0.0078692	0.0361766	0.0373507	0.0383977	0.04401	0.0192509		0.0349857	0.0413338	0.0526174	0.0749652	0.0648954	0.0700617	0.0449056	0.0782994		0.0349857	0.0413338	0.00302903	0.0033354	0.00260712
0.0346697	0.0332429	0.0251523	0.0433775	0.00428301	0.00303816	0.00242988	0.00329589		0.0346697	0.0332429	0.0507416	0.0531473	0.0632204	0.0547678	0.0365401	0.071608		0.0346697	0.0332429	0.0803293	0.0223644	0.0310736	0.0605014	0.0470202	0.0424817		0.0346697	0.0332429	0.0271649	0.0536822	0.0340169	0.0499648	0.0361071	0.0110711		0.0346697	0.0332429	0.0732573	0.0704645	0.0685087	0.0493026	0.0924012	0.0727467		0.0346697	0.0332429	0.00259635	0.00360402	0.0025502
0.0505355	0.0165666	0.072405	0.00982956	0.00900439	0.00312398	0.00239957	0.00292288		0.0505355	0.0165666	0.0362161	0.0285298	0.0505187	0.0658954	0.0787964	0.0375862		0.0505355	0.0165666	0.0114665	0.0521003	0.00931155	0.0508204	0.0109749	0.0837376		0.0505355	0.0165666	0.0444698	0.0332567	0.0395289	0.00932091	0.0606541	0.0726444		0.0505355	0.0165666	0.070467	0.0583766	0.0104906	0.0189808	0.0767872	0.0629748		0.0505355	0.0165666	0.00249859	0.00318199	0.00285784
0.022853	0.0194327	0.0978733	0.0141668	0.00414997	0.00318112	0.00243064	0.00330745		0.022853	0.0194327	0.051512	0.0499595	0.0566837	0.0932112	0.0428002	0.0426385		0.022853	0.0194327	0.0553805	0.0661556	0.0342682	0.0666618	0.0507488	0.0527307		0.022853	0.0194327	0.0693964	0.0250274	0.0826272	0.038405	0.065257	0.050744		0.022853	0.0194327	0.0263303	0.0329267	0.0609604	0.0388251	0.114122	0.0408891		0.022853	0.0194327	0.00299132	0.00300094	0.00257066
0.0298269	0.0468854	0.0360579	0.0137455	0.00921174	0.00313041	0.00241417	0.00269713		0.0298269	0.0468854	0.047238	0.0696114	0.0481637	0.0603522	0.0678428	0.0557507		0.0298269	0.0468854	0.0471077	0.0369833	0.0373141	0.0431126	0.0798836	0.0451985		0.0298269	0.0468854	0.0542552	0.0400467	0.062411	0.0594889	0.0432417	0.0420831		0.0298269	0.0468854	0.0391746	0.0564511	0.0472954	0.0383744	0.0888497	0.062647		0.0298269	0.0468854	0.00282769	0.0036792	0.00277808
0.0693001	0.0676792	0.0698356	0.109446	0.00409086	0.00275625	0.00244767	0.00307409		0.0693001	0.0676792	0.0471461	0.0644268	0.0451202	0.0368764	0.103372	0.0515877		0.0693001	0.0676792	0.0786203	0.0484241	0.00866021	0.0667887	0.0608561	0.0518		0.0693001	0.0676792	0.142069	0.0398197	0.0273219	0.0559397	0.0315603	0.0362064		0.0693001	0.0676792	0.0311382	0.0490329	0.0609348	0.0701458	0.0799495	0.031425		0.0693001	0.0676792	0.00240484	0.00326406	0.00255796
0.0208852	0.0361827	0.032585	0.00494459	0.00336813	0.00291678	0.00238294	0.00317682		0.0208852	0.0361827	0.0440115	0.0442366	0.0620332	0.0733533	0.0484283	0.0411712		0.0208852	0.0361827	0.0529165	0.0186994	0.0053974	0.0317516	0.0506032	0.0465713		0.0208852	0.0361827	0.0871307	0.0537457	0.0175804	0.0565226	0.0218266	0.0265511		0.0208852	0.0361827	0.0597056	0.0502655	0.037125	0.0410449	0.0644655	0.0501913		0.0208852	0.0361827	0.00245738	0.00309665	0.00269132
0.0498562	0.0456841	0.0373639	0.0115332	0.00320854	0.00315311	0.00254364	0.00298639		0.0498562	0.0456841	0.0229208	0.0230477	0.0348115	0.0348228	0.0376221	0.0845782		0.0498562	0.0456841	0.0224444	0.0286921	0.0278665	0.0626005	0.049734	0.051259		0.0498562	0.0456841	0.067244	0.0344312	0.0391882	0.0539044	0.0205401	0.0408233		0.0498562	0.0456841	0.0534065	0.0573784	0.0464362	0.0669944	0.0942447	0.0241996		0.0498562	0.0456841	0.00256973	0.0037787	0.00254456
0.074784	0.0434451	0.0554247	0.00808218	0.00324862	0.00294304	0.00238406	0.00323936		0.074784	0.0434451	0.0589138	0.0539172	0.0670802	0.042609	0.109271	0.0712705		0.074784	0.0434451	0.0586024	0.0439209	0.0163374	0.0126353	0.0353218	0.0697774		0.074784	0.0434451	0.0659764	0.0104675	0.0397313	0.0503357	0.0536094	0.04883		0.074784	0.0434451	0.028958	0.0328763	0.00709498	0.0391532	0.0782936	0.0539789		0.074784	0.0434451	0.00261593	0.00390967	0.00250946
0.0495204	0.0458131	0.059607	0.0099433	0.00367173	0.00291225	0.0024284	0.00277069		0.0495204	0.0458131	0.0453259	0.0203642	0.0294656	0.0350908	0.0154806	0.0618983		0.0495204	0.0458131	0.0721985	0.0599426	0.0197266	0.0695921	0.0351689	0.0377688		0.0495204	0.0458131	0.00468499	0.038479	0.0288227	0.045146	0.0606732	0.0103273		0.0495204	0.0458131	0.0268941	0.0611652	0.0505912	0.0421183	0.0815613	0.0127806		0.0495204	0.0458131	0.00248293	0.00347935	0.00254738
0.0232752	0.0362553	0.0033436	0.0151606	0.00340021	0.00291607	0.00238873	0.00311614		0.0232752	0.0362553	0.0276965	0.0396479	0.0499768	0.0332489	0.0409659	0.0736313		0.0232752	0.0362553	0.0470681	0.0377624	0.0259737	0.0334895	0.0408168	0.0615578		0.0232752	0.0362553	0.00539344	0.0570533	0.0518714	0.0151144	0.0185439	0.0501402		0.0232752	0.0362553	0.0831987	0.113057	0.00577788	0.063397	0.102808	0.0131766		0.0232752	0.0362553	0.00268025	0.0033309	0.00245743
0.0322096	0.0211381	0.0150459	0.0211857	0.00361124	0.00311136	0.00260247	0.00324255		0.0322096	0.0211381	0.0433385	0.025639	0.0540039	0.0330723	0.112076	0.0685248		0.0322096	0.0211381	0.0540923	0.0089855	0.0921485	0.0191595	0.0223061	0.0463911		0.0322096	0.0211381	0.0136468	0.0490291	0.0387295	0.0473121	0.0244716	0.0580341		0.0322096	0.0211381	0.0628087	0.0886565	0.0340318	0.0495702	0.0744622	0.0451444		0.0322096	0.0211381	0.00277687	0.00328876	0.00266061
0.0423666	0.0361787	0.0231729	0.0440532	0.0032583	0.00280469	0.00235148	0.00332499		0.0423666	0.0361787	0.03967	0.0559413	0.0345176	0.0344713	0.0207379	0.081104		0.0423666	0.0361787	0.0456509	0.0691672	0.032816	0.0439054	0.0199434	0.0773481		0.0423666	0.0361787	0.0367598	0.0390955	0.0361094	0.024655	0.0137166	0.0647103		0.0423666	0.0361787	0.11011	0.0545556	0.0427521	0.0424034	0.0709869	0.0483986		0.0423666	0.0361787	0.00252561	0.00363121	0.00257157
0.0277655	0.0428444	0.0661064	0.0313977	0.0063372	0.00312537	0.0024964	0.00315529		0.0277655	0.0428444	0.0126272	0.0306458	0.0353058	0.0522779	0.00572332	0.0378495		0.0277655	0.0428444	0.0575107	0.0760651	0.00809055	0.0158977	0.0595934	0.0502273		0.0277655	0.0428444	0.0557406	0.0693646	0.0498871	0.0455972	0.0314904	0.0449389		0.0277655	0.0428444	0.0463874	0.0537521	0.0427068	0.0352382	0.0847718	0.0531789		0.0277655	0.0428444	0.00278135	0.00327221	0.00298715
0.0574843	0.0370246	0.0414642	0.0384991	0.00363461	0.00275978	0.00243685	0.00319705		0.0574843	0.0370246	0.0446799	0.057468	0.0440496	0.0589211	0.0193072	0.0312387		0.0574843	0.0370246	0.0521213	0.0894276	0.0231501	0.0629995	0.0773762	0.0391549		0.0574843	0.0370246	0.0445233	0.0259352	0.0368407	0.0439465	0.0360167	0.0447037		0.0574843	0.0370246	0.0160834	0.0959233	0.0643243	0.0284443	0.0814592	0.0420246		0.0574843	0.0370246	0.00267104	0.00333011	0.00258965
0.0439538	0.0877106	0.0373158	0.0179224	0.00372229	0.0033807	0.00227225	0.00323513		0.0439538	0.0877106	0.0378609	0.0429524	0.0547442	0.0381982	0.0329249	0.0475833		0.0439538	0.0877106	0.0446186	0.0504739	0.00726823	0.0472713	0.0610911	0.0530523		0.0439538	0.0877106	0.0613991	0.0197179	0.0824476	0.0294052	0.0244962	0.0452225		0.0439538	0.0877106	0.0658866	0.0734347	0.0399648	0.042304	0.112228	0.0634758		0.0439538	0.0877106	0.00293944	0.00337948	0.00261617
0.0326086	0.0443253	0.0604451	0.00515101	0.00357085	0.00304134	0.00236404	0.00291316		0.0326086	0.0443253	0.0499209	0.0670405	0.0580013	0.0104557	0.0439143	0.0648377		0.0326086	0.0443253	0.0373588	0.0344151	0.0239644	0.0334376	0.0751276	0.0299229		0.0326086	0.0443253	0.0714249	0.0180568	0.0171359	0.0399741	0.0284524	0.0197272		0.0326086	0.0443253	0.124005	0.059568	0.0559328	0.0643716	0.091146	0.0457325		0.0326086	0.0443253	0.00260961	0.00344859	0.00236571
0.0366522	0.0413522	0.00396277	0.0196669	0.00328266	0.00286191	0.00226682	0.00295238		0.0366522	0.0413522	0.034694	0.0547861	0.060088	0.0628495	0.0619213	0.0781504		0.0366522	0.0413522	0.0792899	0.00705418	0.0241013	0.0518761	0.00927762	0.0419298		0.0366522	0.0413522	0.0352008	0.0420245	0.0358989	0.0794566	0.0183519	0.0342427		0.0366522	0.0413522	0.0358777	0.068856	0.0348688	0.0229356	0.067006	0.063686		0.0366522	0.0413522	0.00246361	0.0031835	0.002413
0.0485965	0.0270178	0.0097119	0.0292372	0.00345541	0.00317643	0.00243778	0.0029675		0.0485965	0.0270178	0.0363363	0.0285898	0.0397986	0.0718612	0.0237696	0.0672797		0.0485965	0.0270178	0.0745324	0.0131704	0.015338	0.0730717	0.0381963	0.0582752		0.0485965	0.0270178	0.00665566	0.0587859	0.0452929	0.0512431	0.0381106	0.0372735		0.0485965	0.0270178	0.0345888	0.0541462	0.0377522	0.0405245	0.0664305	0.0465638		0.0485965	0.0270178	0.00259329	0.00305075	0.00250312
0.0373909	0.0669571	0.00461172	0.00737917	0.00444489	0.00331653	0.00244487	0.00285217		0.0373909	0.0669571	0.027352	0.0286895	0.0337935	0.0997158	0.0472518	0.0672794		0.0373909	0.0669571	0.076092	0.0311841	0.0275361	0.0601787	0.00363849	0.0322318		0.0373909	0.0669571	0.0550766	0.0620865	0.0309139	0.0927712	0.0185752	0.0509203		0.0373909	0.0669571	0.0293142	0.0321242	0.0168794	0.0511887	0.0785827	0.0383061		0.0373909	0.0669571	0.00314	0.00359505	0.00262603
0.024748	0.0406957	0.00508104	0.0124516	0.00354499	0.00288577	0.00244663	0.00317935		0.024748	0.0406957	0.0379873	0.0209618	0.0518594	0.0488978	0.0386838	0.0578028		0.024748	0.0406957	0.0977418	0.00548803	0.00530268	0.0340438	0.0228884	0.076426		0.024748	0.0406957	0.0550167	0.0299742	0.0360119	0.0148184	0.0389332	0.0823053		0.024748	0.0406957	0.0563823	0.0718668	0.0265046	0.063607	0.0211264	0.0401708		0.024748	0.0406957	0.00249273	0.00368896	0.00190377
0.0293731	0.00956246	0.00377728	0.0387096	0.00337087	0.00294607	0.00226686	0.00285062		0.0293731	0.00956246	0.042311	0.0480433	0.0389852	0.0844221	0.0289256	0.0506994		0.0293731	0.00956246	0.0370799	0.0105386	0.0130945	0.0281311	0.0801256	0.0468009		0.0293731	0.00956246	0.0654951	0.0474297	0.0550431	0.0070048	0.032671	0.043691		0.0293731	0.00956246	0.0345302	0.0620152	0.0378899	0.0542598	0.0965081	0.0290302		0.0293731	0.00956246	0.00305451	0.00343256	0.00247575
0.0474604	0.10404	0.00919524	0.0800894	0.00326141	0.00321953	0.00243847	0.00267967		0.0474604	0.10404	0.0375575	0.0381719	0.0438504	0.046704	0.044027	0.0509953		0.0474604	0.10404	0.0406825	0.0157818	0.0246567	0.00504478	0.00393271	0.0472586		0.0474604	0.10404	0.0761233	0.064892	0.0420985	0.0500539	0.0328387	0.0221854		0.0474604	0.10404	0.0665304	0.0827457	0.0503521	0.0716329	0.0809976	0.0451589		0.0474604	0.10404	0.00289998	0.0036484	0.00194142
0.0428127	0.0536968	0.0649611	0.00735021	0.00269372	0.0029636	0.00234053	0.00271089		0.0428127	0.0536968	0.027336	0.0147185	0.050535	0.0383137	0.0536304	0.0443423		0.0428127	0.0536968	0.0576201	0.00455884	0.0608819	0.0103296	0.0370643	0.0442573		0.0428127	0.0536968	0.00441782	0.0379939	0.0332697	0.0595211	0.0934989	0.0180188		0.0428127	0.0536968	0.0486672	0.0704165	0.0750044	0.0484426	0.0583498	0.0407637		0.0428127	0.0536968	0.00291522	0.00347573	0.00244601
0.0519623	0.0106217	0.023636	0.0947215	0.00259033	0.00294175	0.00228478	0.00294582		0.0519623	0.0106217	0.0321614	0.0459654	0.0398411	0.0431516	0.0305013	0.0641164		0.0519623	0.0106217	0.0901417	0.0127426	0.0124852	0.00623432	0.0683225	0.0903392		0.0519623	0.0106217	0.0695894	0.0550832	0.0317399	0.04791	0.0311195	0.0430249		0.0519623	0.0106217	0.0260692	0.063402	0.0331793	0.0508871	0.0814581	0.0417805		0.0519623	0.0106217	0.00269279	0.00319466	0.00288653
0.0353213	0.0399738	0.0870502	0.00732327	0.00248629	0.00284734	0.00250816	0.00297853		0.0353213	0.0399738	0.0248629	0.0358392	0.0281648	0.0361831	0.0398744	0.0623138		0.0353213	0.0399738	0.0371503	0.0202031	0.00647755	0.0110839	0.00580342	0.0439381		0.0353213	0.0399738	0.0459431	0.0500913	0.050716	0.124655	0.0624123	0.0149367		0.0353213	0.0399738	0.025233	0.107398	0.0485432	0.0667661	0.012669	0.00489211		0.0353213	0.0399738	0.00263612	0.00321974	0.00275883
0.0256366	0.0629787	0.0387141	0.0365835	0.0025726	0.00299501	0.0023933	0.00285419		0.0256366	0.0629787	0.0324287	0.0390132	0.0482163	0.0400198	0.057244	0.0514187		0.0256366	0.0629787	0.0351674	0.00684428	0.0648759	0.00439172	0.0480625	0.0498228		0.0256366	0.0629787	0.0570629	0.048699	0.0432311	0.100099	0.0283106	0.0231632		0.0256366	0.0629787	0.0525795	0.0307634	0.0356926	0.0499197	0.0602944	0.00894487		0.0256366	0.0629787	0.00269871	0.00301856	0.00301487
0.0252409	0.047329	0.00368613	0.0267579	0.00262891	0.00296267	0.00237912	0.0028607		0.0252409	0.047329	0.0292132	0.0155629	0.0360863	0.033955	0.021478	0.0255589		0.0252409	0.047329	0.0205774	0.0147792	0.0181249	0.0365589	0.0327129	0.0466968		0.0252409	0.047329	0.0471138	0.0469878	0.0419944	0.016537	0.035413	0.0415495		0.0252409	0.047329	0.070849	0.0401458	0.0401411	0.033815	0.0799891	0.0464647		0.0252409	0.047329	0.00265469	0.00313412	0.00289043
0.0515099	0.0588601	0.0153134	0.0167189	0.00256032	0.00293901	0.00244707	0.00293583		0.0515099	0.0588601	0.0389163	0.0357632	0.0383424	0.0373764	0.103601	0.0387208		0.0515099	0.0588601	0.0901798	0.0174811	0.0205721	0.0108956	0.0684416	0.0586286		0.0515099	0.0588601	0.0425203	0.0444744	0.0357498	0.0370875	0.0234336	0.0437095		0.0515099	0.0588601	0.0528471	0.0613248	0.0339661	0.0652205	0.0741972	0.0268022		0.0515099	0.0588601	0.00274024	0.00306855	0.00279379
0.0396175	0.0957665	0.00674864	0.0416952	0.00248028	0.00308543	0.00230826	0.00297927		0.0396175	0.0957665	0.0537935	0.034711	0.059054	0.056178	0.0489459	0.0849249		0.0396175	0.0957665	0.0312153	0.00601241	0.0266019	0.0110411	0.0225467	0.066603		0.0396175	0.0957665	0.0453718	0.0427801	0.0374618	0.0522623	0.0450728	0.0377721		0.0396175	0.0957665	0.0418666	0.0782771	0.0516435	0.0718768	0.062417	0.0489541		0.0396175	0.0957665	0.00297792	0.00315445	0.0028197
0.0443378	0.0385289	0.00689382	0.00688664	0.00242108	0.00298145	0.00232326	0.00276698		0.0443378	0.0385289	0.0394332	0.0283471	0.044224	0.011313	0.017553	0.0670089		0.0443378	0.0385289	0.0418004	0.0358916	0.0110203	0.0428396	0.00728649	0.0336816		0.0443378	0.0385289	0.0504286	0.00684388	0.0311501	0.0280135	0.0554357	0.0454871		0.0443378	0.0385289	0.0665148	0.0492128	0.0630371	0.0549465	0.0583023	0.0292712		0.0443378	0.0385289	0.00264679	0.00338361	0.00263199
0.0373112	0.0561157	0.0130829	0.00837512	0.00252151	0.00313566	0.00237572	0.00292278		0.0373112	0.0561157	0.0354691	0.0428759	0.0294597	0.0369068	0.0304288	0.0686388		0.0373112	0.0561157	0.0591323	0.00712465	0.0220485	0.01192	0.0410735	0.068345		0.0373112	0.0561157	0.0891058	0.0261012	0.0293294	0.0290223	0.0591996	0.0367054		0.0373112	0.0561157	0.0899772	0.0412236	0.0334215	0.0387078	0.0873767	0.00588185		0.0373112	0.0561157	0.00288053	0.00313446	0.00271883
0.0288576	0.0509556	0.0400842	0.0335312	0.00268736	0.0028825	0.00236726	0.00277364		0.0288576	0.0509556	0.0426132	0.0305902	0.041201	0.0520064	0.038008	0.0509484		0.0288576	0.0509556	0.199992	0.038621	0.0150139	0.0137403	0.00357913	0.0457081		0.0288576	0.0509556	0.0277454	0.0391391	0.0590575	0.014015	0.0319331	0.0491436		0.0288576	0.0509556	0.0338501	0.0402274	0.0484964	0.0634889	0.0417947	0.0209728		0.0288576	0.0509556	0.00266733	0.00313265	0.00274543
0.0619321	0.0542788	0.013718	0.00671042	0.00267939	0.0028422	0.00230185	0.00294708		0.0619321	0.0542788	0.0395732	0.0334249	0.0262943	0.0267218	0.0520646	0.0566628		0.0619321	0.0542788	0.0383014	0.0512937	0.00608501	0.0297641	0.0213376	0.0389152		0.0619321	0.0542788	0.0494539	0.0267035	0.0588014	0.042616	0.0374921	0.0463924		0.0619321	0.0542788	0.0412537	0.0373876	0.0336693	0.108294	0.0819757	0.0477465		0.0619321	0.0542788	0.00273953	0.00325638	0.00276418
0.0335335	0.0438026	0.030098	0.0280834	0.00265521	0.00283513	0.00230781	0.0027298		0.0335335	0.0438026	0.055551	0.0307092	0.0250005	0.0779905	0.0449005	0.03708		0.0335335	0.0438026	0.0348748	0.0258779	0.00759674	0.00722625	0.0677559	0.0260946		0.0335335	0.0438026	0.0522768	0.00776662	0.0154703	0.032407	0.0831972	0.00847062		0.0335335	0.0438026	0.0936131	0.0636522	0.0402844	0.0685268	0.0877692	0.0531116		0.0335335	0.0438026	0.00267746	0.00320234	0.00284201
0.104634	0.0583451	0.00845073	0.0200843	0.00250281	0.00317811	0.00223472	0.00298577		0.104634	0.0583451	0.0334749	0.0103198	0.0245307	0.0648981	0.0517416	0.0289425		0.104634	0.0583451	0.0914974	0.0158778	0.0142241	0.00784242	0.00934897	0.0442122		0.104634	0.0583451	0.0246257	0.0168077	0.0201012	0.0644058	0.0617105	0.0386545		0.104634	0.0583451	0.00434348	0.0625078	0.049428	0.106396	0.10308	0.0465913		0.104634	0.0583451	0.00291471	0.00352581	0.00276245
0.0690174	0.0796117	0.0151728	0.00478354	0.00255327	0.00284775	0.00229475	0.00363837		0.0690174	0.0796117	0.0465054	0.0327529	0.028269	0.0407697	0.0591557	0.0495437		0.0690174	0.0796117	0.0299827	0.0138798	0.00645388	0.00507094	0.0833926	0.00651869		0.0690174	0.0796117	0.034976	0.0406878	0.0526719	0.0384861	0.0637345	0.040662		0.0690174	0.0796117	0.0304991	0.0431832	0.0326251	0.0625102	0.0948838	0.048942		0.0690174	0.0796117	0.00264837	0.00323681	0.00270175
0.0479916	0.0509065	0.0498403	0.0200089	0.00247767	0.00289973	0.0024225	0.00279528		0.0479916	0.0509065	0.0195417	0.0481263	0.0551864	0.0684538	0.0392266	0.0346784		0.0479916	0.0509065	0.039535	0.0655979	0.00620103	0.0155896	0.0475669	0.00976255		0.0479916	0.0509065	0.0806016	0.0244789	0.0484562	0.0727912	0.130173	0.0281529		0.0479916	0.0509065	0.0479387	0.0644021	0.0356864	0.0352494	0.0592121	0.0592481		0.0479916	0.0509065	0.00240798	0.00345973	0.00279071
0.0665395	0.0409306	0.033467	0.0423213	0.00258419	0.0029688	0.00255503	0.00356174		0.0665395	0.0409306	0.0398238	0.057225	0.025162	0.0510931	0.0332822	0.0453553		0.0665395	0.0409306	0.0540657	0.00637668	0.00327305	0.0274953	0.0316696	0.0905137		0.0665395	0.0409306	0.0390361	0.0379435	0.0431049	0.04801	0.0515929	0.0611171		0.0665395	0.0409306	0.0427218	0.0763508	0.0323255	0.0528428	0.0978898	0.048993		0.0665395	0.0409306	0.00255727	0.00385411	0.00289091
0.0512813	0.037799	0.00830881	0.00696942	0.00247145	0.00301682	0.00236947	0.00283554		0.0512813	0.037799	0.0332441	0.0393113	0.0386342	0.0892558	0.0630671	0.0491463		0.0512813	0.037799	0.0383769	0.00516875	0.0245437	0.0101344	0.00460311	0.0240958		0.0512813	0.037799	0.0428707	0.0145341	0.0347193	0.0580516	0.128986	0.0338794		0.0512813	0.037799	0.049921	0.0365288	0.0355874	0.053295	0.17628	0.0045135		0.0512813	0.037799	0.00270086	0.00323461	0.00291836
0.0364403	0.0786346	0.0465535	0.0520532	0.00239109	0.00291198	0.00220326	0.00280058		0.0364403	0.0786346	0.0354323	0.0563518	0.0327552	0.0278359	0.0386675	0.100135		0.0364403	0.0786346	0.0649611	0.0272965	0.0101366	0.0530764	0.0331579	0.017781		0.0364403	0.0786346	0.00697317	0.039578	0.0441397	0.0758817	0.0385551	0.0448103		0.0364403	0.0786346	0.0343885	0.0641322	0.0139315	0.0353603	0.0554248	0.0553607		0.0364403	0.0786346	0.00270561	0.00307114	0.00291623
0.0483108	0.0282246	0.0248092	0.00835138	0.0025203	0.00295073	0.00280128	0.00282891		0.0483108	0.0282246	0.0469852	0.0440997	0.0351576	0.0122976	0.0573327	0.0422964		0.0483108	0.0282246	0.0379772	0.00755802	0.00594658	0.00618502	0.0295496	0.105056		0.0483108	0.0282246	0.0800463	0.0392709	0.0425405	0.0367228	0.0475443	0.0298246		0.0483108	0.0282246	0.062761	0.045293	0.0499741	0.0549974	0.113387	0.0729439		0.0483108	0.0282246	0.00279762	0.00346764	0.00299122
0.0434677	0.045558	0.003248	0.0530466	0.00260836	0.00291541	0.00237553	0.00288651		0.0434677	0.045558	0.0311279	0.0418207	0.0819839	0.0675029	0.0377544	0.0404582		0.0434677	0.045558	0.0444234	0.0109102	0.0158587	0.0421043	0.00482865	0.0180655		0.0434677	0.045558	0.0344309	0.0119021	0.0457257	0.0580184	0.0346894	0.0334677		0.0434677	0.045558	0.065701	0.0531043	0.0398717	0.0711384	0.0507452	0.0522379		0.0434677	0.045558	0.00249915	0.00310213	0.00254135
0.05038	0.0608201	0.0224421	0.0511089	0.0025948	0.00307592	0.00242253	0.00301913		0.05038	0.0608201	0.0534727	0.00447428	0.0303486	0.07489	0.0544198	0.0380103		0.05038	0.0608201	0.0253567	0.0564707	0.00441898	0.0382463	0.00935771	0.0895416		0.05038	0.0608201	0.0280342	0.0357674	0.045023	0.0401687	0.040411	0.0288219		0.05038	0.0608201	0.0599959	0.0455625	0.0394295	0.0590579	0.0681937	0.0191301		0.05038	0.0608201	0.00265221	0.00312902	0.00298679
0.0481808	0.0495923	0.0668719	0.0100913	0.00248862	0.00276107	0.00237241	0.0027552		0.0481808	0.0495923	0.0438228	0.0710007	0.0450628	0.058793	0.050714	0.0294221		0.0481808	0.0495923	0.0308228	0.0112042	0.00330197	0.0574306	0.0664456	0.00556115		0.0481808	0.0495923	0.0286995	0.0411724	0.0315543	0.00778405	0.0415076	0.00579714		0.0481808	0.0495923	0.0302247	0.0417304	0.013326	0.0460988	0.082264	0.0764589		0.0481808	0.0495923	0.00291022	0.00348929	0.00282853
0.0340177	0.0547803	0.00657136	0.0912772	0.0025612	0.00299046	0.00226621	0.00303074		0.0340177	0.0547803	0.0320065	0.0246188	0.0437525	0.0616656	0.0771209	0.0549298		0.0340177	0.0547803	0.0532598	0.00439829	0.0116193	0.0114375	0.0037651	0.0381626		0.0340177	0.0547803	0.0390187	0.0574268	0.0295274	0.0281383	0.0341454	0.0344068		0.0340177	0.0547803	0.0281967	0.0836187	0.0225528	0.0753034	0.0408271	0.0802749		0.0340177	0.0547803	0.0027784	0.00349455	0.00297494
0.0442955	0.0535385	0.00751009	0.044434	0.00248433	0.00298318	0.00245346	0.00274653		0.0442955	0.0535385	0.036988	0.0379492	0.0507953	0.0742072	0.051839	0.0399421		0.0442955	0.0535385	0.00870364	0.0148678	0.0126188	0.00719232	0.00629781	0.0543026		0.0442955	0.0535385	0.0262466	0.00709246	0.0466303	0.0667786	0.0510453	0.0552329		0.0442955	0.0535385	0.0757135	0.0459309	0.059163	0.0578662	0.064811	0.0465024		0.0442955	0.0535385	0.00273336	0.00372998	0.002866
0.0482517	0.0428129	0.0191738	0.0373181	0.00251399	0.00296004	0.0023222	0.00288253		0.0482517	0.0428129	0.036925	0.0714776	0.0299444	0.0741139	0.0456275	0.0448072		0.0482517	0.0428129	0.0115886	0.011868	0.00769773	0.0153414	0.00522205	0.0169055		0.0482517	0.0428129	0.0297833	0.0339781	0.0414165	0.0381722	0.0530468	0.0210011		0.0482517	0.0428129	0.0286048	0.0536583	0.0338818	0.0304535	0.0890028	0.0481622		0.0482517	0.0428129	0.00266789	0.00361345	0.00286004
0.0475748	0.0471901	0.0463794	0.0291344	0.00256181	0.00285618	0.00240194	0.00283397		0.0475748	0.0471901	0.0522172	0.0615202	0.0269082	0.0215597	0.0628957	0.0432566		0.0475748	0.0471901	0.0683615	0.0313865	0.00348326	0.00733871	0.00357926	0.0499419		0.0475748	0.0471901	0.0132384	0.0299715	0.0544827	0.0283122	0.0696859	0.054362		0.0475748	0.0471901	0.0448364	0.0377744	0.0400539	0.0658032	0.0354654	0.0755527		0.0475748	0.0471901	0.00254153	0.00333535	0.00278187
0.0628417	0.0449541	0.00853302	0.00468781	0.00242982	0.00294483	0.00236456	0.00294098		0.0628417	0.0449541	0.0287111	0.0122168	0.0362403	0.0266422	0.0255428	0.0311022		0.0628417	0.0449541	0.00442326	0.0239303	0.00410896	0.0267857	0.00350203	0.0492196		0.0628417	0.0449541	0.0258784	0.040077	0.0333709	0.102584	0.0384363	0.0290609		0.0628417	0.0449541	0.0250073	0.0654026	0.0583853	0.0678117	0.0679848	0.0421225		0.0628417	0.0449541	0.00244934	0.00317535	0.00273868
0.0658224	0.0499758	0.0269194	0.00600784	0.00227681	0.0029609	0.00232713	0.00314201		0.0658224	0.0499758	0.0576983	0.0197019	0.0266039	0.0306888	0.0468581	0.0421611		0.0658224	0.0499758	0.0780531	0.0346929	0.0248608	0.0100837	0.00560938	0.0124269		0.0658224	0.0499758	0.039136	0.00794259	0.0416923	0.058819	0.0308018	0.0296606		0.0658224	0.0499758	0.0298243	0.049122	0.0252897	0.0778148	0.108197	0.0431886		0.0658224	0.0499758	0.00246904	0.00332532	0.00264253
0.0514302	0.0475898	0.00336757	0.0433404	0.00249767	0.00301136	0.0023001	0.0031297		0.0514302	0.0475898	0.0423517	0.0519673	0.0368196	0.0545145	0.0441369	0.0475111		0.0514302	0.0475898	0.0711521	0.0758864	0.00701657	0.0592521	0.00382983	0.0314299		0.0514302	0.0475898	0.0136216	0.0226585	0.0187269	0.0717843	0.0424257	0.0192977		0.0514302	0.0475898	0.0498391	0.0862341	0.042764	0.0879369	0.0604133	0.0540881		0.0514302	0.0475898	0.00263959	0.00316546	0.00272657
0.0757382	0.0717323	0.0397488	0.00478754	0.00246095	0.00304938	0.0023834	0.00310034		0.0757382	0.0717323	0.0502944	0.0181916	0.0405809	0.0364935	0.0393545	0.0798977		0.0757382	0.0717323	0.111458	0.085506	0.00350648	0.0528285	0.0360501	0.0228121		0.0757382	0.0717323	0.0113344	0.0440436	0.0442184	0.0316935	0.0391656	0.0613872		0.0757382	0.0717323	0.0718033	0.0317833	0.0547413	0.0844734	0.0610091	0.0378898		0.0757382	0.0717323	0.00288896	0.00355819	0.00286144
0.0298171	0.0612183	0.0627761	0.0122743	0.0025871	0.00348662	0.00253562	0.00283697		0.0298171	0.0612183	0.0456173	0.0108826	0.0388913	0.0294252	0.0627158	0.0368039		0.0298171	0.0612183	0.0488717	0.0583684	0.0310702	0.0370199	0.00572431	0.07083		0.0298171	0.0612183	0.026585	0.0214241	0.0303636	0.0517516	0.035582	0.0608729		0.0298171	0.0612183	0.0584128	0.0240586	0.0244381	0.0581581	0.0550431	0.0612139		0.0298171	0.0612183	0.00294965	0.0030796	0.0029204
0.0540437	0.0672893	0.0243605	0.0259281	0.00257823	0.00295987	0.00244905	0.00272188		0.0540437	0.0672893	0.0347366	0.00741318	0.0854734	0.0571358	0.0459539	0.0451639		0.0540437	0.0672893	0.0431356	0.0228735	0.0175173	0.0546577	0.0254958	0.115801		0.0540437	0.0672893	0.0342997	0.0545511	0.0472137	0.0344919	0.0639081	0.0640949		0.0540437	0.0672893	0.0356373	0.0817169	0.045817	0.0560509	0.0512327	0.0382612		0.0540437	0.0672893	0.002565	0.00295542	0.00304727
0.0377843	0.047906	0.0331039	0.00496303	0.00223118	0.0028683	0.0023194	0.0028151		0.0377843	0.047906	0.0578266	0.0136492	0.0355975	0.0565719	0.0334218	0.0490631		0.0377843	0.047906	0.00744554	0.00478442	0.00743912	0.0255128	0.00378697	0.115162		0.0377843	0.047906	0.0324947	0.0218306	0.0294373	0.0578273	0.0396024	0.0224522		0.0377843	0.047906	0.0271857	0.0376487	0.0393327	0.0489398	0.0585424	0.0434497		0.0377843	0.047906	0.00268387	0.00352034	0.00273187
0.0429451	0.0743623	0.0670211	0.0203929	0.00263213	0.00323275	0.00242509	0.0028883		0.0429451	0.0743623	0.00529326	0.0252021	0.047728	0.0496836	0.0428519	0.0464078		0.0429451	0.0743623	0.0740334	0.0337272	0.0357606	0.0478869	0.0158857	0.0061511		0.0429451	0.0743623	0.0242918	0.0152497	0.0415997	0.051064	0.0301473	0.0302661		0.0429451	0.0743623	0.0160328	0.037807	0.0429921	0.0355472	0.0266228	0.020186		0.0429451	0.0743623	0.0028598	0.00324795	0.00288506
0.0477037	0.0552531	0.0329831	0.00512181	0.00231601	0.00345737	0.00237188	0.00314118		0.0477037	0.0552531	0.0620764	0.0301604	0.0351689	0.0408432	0.0500892	0.0758375		0.0477037	0.0552531	0.0390422	0.00673393	0.0069919	0.041478	0.00471516	0.0530165		0.0477037	0.0552531	0.0341187	0.0175	0.0566993	0.067975	0.0366227	0.0635574		0.0477037	0.0552531	0.0418762	0.0460387	0.0413069	0.0350753	0.0818733	0.0551228		0.0477037	0.0552531	0.00263346	0.00326998	0.00280379
0.03593	0.0433938	0.0217871	0.105037	0.00249789	0.00286471	0.00242088	0.00334502		0.03593	0.0433938	0.0370024	0.0403719	0.0374483	0.0763074	0.0359615	0.0445622		0.03593	0.0433938	0.0381314	0.0743734	0.00877076	0.019451	0.0494963	0.0449805		0.03593	0.0433938	0.0315369	0.0329286	0.0236022	0.0296403	0.0482363	0.0471784		0.03593	0.0433938	0.0677596	0.0351387	0.0266257	0.0386955	0.0748131	0.0434015		0.03593	0.0433938	0.00278958	0.00345168	0.00278581
0.05316	0.0545627	0.0344315	0.014674	0.00251565	0.00314623	0.00242553	0.00292052		0.05316	0.0545627	0.0380057	0.0329077	0.0445545	0.0206462	0.0418609	0.0364251		0.05316	0.0545627	0.0622707	0.0153983	0.00425734	0.02823	0.00340436	0.0224828		0.05316	0.0545627	0.0274911	0.034381	0.0221831	0.0624544	0.0499179	0.0392532		0.05316	0.0545627	0.0367166	0.0468989	0.0502831	0.0563322	0.052421	0.080499		0.05316	0.0545627	0.00268989	0.00321815	0.00264632
0.0553457	0.0432077	0.0455131	0.013432	0.00248608	0.00302447	0.00243667	0.00337096		0.0553457	0.0432077	0.0256876	0.0587459	0.0329825	0.0492603	0.0551717	0.0416042		0.0553457	0.0432077	0.0531478	0.0377409	0.0348813	0.00538387	0.0525938	0.0671211		0.0553457	0.0432077	0.0447351	0.0281155	0.0658822	0.063229	0.0404297	0.0460675		0.0553457	0.0432077	0.0432305	0.0183165	0.0436378	0.0630752	0.0741667	0.0474615		0.0553457	0.0432077	0.00262026	0.00323187	0.00254324
0.0443065	0.038809	0.0513835	0.0408939	0.00243375	0.00343243	0.00240961	0.00294976		0.0443065	0.038809	0.0496422	0.0455933	0.0369093	0.00808485	0.0373562	0.0185796		0.0443065	0.038809	0.0912393	0.0402895	0.0192092	0.0341429	0.0658227	0.0875025		0.0443065	0.038809	0.0383639	0.0335186	0.0732098	0.0515891	0.0573251	0.0388084		0.0443065	0.038809	0.0235419	0.043946	0.0373898	0.0386301	0.0746849	0.0582362		0.0443065	0.038809	0.00266402	0.00326432	0.00252493
0.0318341	0.0465184	0.0113087	0.0474537	0.00234353	0.00354332	0.002222	0.0029449		0.0318341	0.0465184	0.0658387	0.0394573	0.0301841	0.0507462	0.0325976	0.0388753		0.0318341	0.0465184	0.029036	0.0648029	0.016768	0.0819949	0.0432626	0.0513698		0.0318341	0.0465184	0.00994054	0.0346308	0.0302509	0.0467805	0.0591754	0.0545511		0.0318341	0.0465184	0.0257666	0.0474454	0.0622588	0.0378254	0.0341969	0.0661433		0.0318341	0.0465184	0.00286782	0.00356082	0.00244281
0.0774498	0.0417502	0.0189459	0.00985459	0.00251863	0.00300948	0.00237832	0.00307151		0.0774498	0.0417502	0.0313092	0.0468476	0.0387161	0.0343229	0.0346398	0.0278648		0.0774498	0.0417502	0.0664892	0.0431738	0.0121268	0.0826773	0.0361317	0.00644453		0.0774498	0.0417502	0.0722718	0.0243569	0.0571416	0.0491793	0.0395341	0.0352026		0.0774498	0.0417502	0.0433959	0.0574842	0.0354389	0.0317773	0.0461869	0.0295522		0.0774498	0.0417502	0.00274488	0.00356227	0.00254502
0.0438937	0.0490113	0.0301476	0.00684509	0.00243385	0.00311481	0.00224605	0.00282977		0.0438937	0.0490113	0.0370993	0.023407	0.0441708	0.016131	0.041774	0.059445		0.0438937	0.0490113	0.0599689	0.0740838	0.0157572	0.0107234	0.0766175	0.0290384		0.0438937	0.0490113	0.0371319	0.016243	0.0479839	0.0548947	0.0511191	0.0386314		0.0438937	0.0490113	0.037833	0.0214656	0.0197413	0.0407205	0.0477899	0.0882237		0.0438937	0.0490113	0.00275945	0.00334335	0.00253788
0.0453522	0.105113	0.0324769	0.064753	0.00230337	0.003009	0.00252587	0.00291112		0.0453522	0.105113	0.024858	0.0677018	0.0801468	0.0487452	0.0360412	0.0437582		0.0453522	0.105113	0.028419	0.0218432	0.00409919	0.00613539	0.0663816	0.122027		0.0453522	0.105113	0.0332456	0.0237362	0.0495624	0.149131	0.0316616	0.0433423		0.0453522	0.105113	0.0612067	0.0545588	0.0575381	0.0451326	0.0456229	0.0646023		0.0453522	0.105113	0.00272138	0.00346423	0.00254015
0.0339808	0.0354431	0.0341044	0.0242621	0.00248183	0.003158	0.00235873	0.00308476		0.0339808	0.0354431	0.0415036	0.0192238	0.0501588	0.0547768	0.0423152	0.00918505		0.0339808	0.0354431	0.0220114	0.03308	0.00577787	0.0349801	0.00348256	0.00318652		0.0339808	0.0354431	0.0160561	0.0362279	0.0515509	0.0621533	0.0211962	0.0668817		0.0339808	0.0354431	0.100027	0.0571373	0.0418601	0.0622642	0.0378435	0.0527766		0.0339808	0.0354431	0.00254384	0.00297532	0.00241632
0.0376254	0.0398261	0.0246472	0.0402601	0.00258078	0.00308744	0.00231545	0.00298366		0.0376254	0.0398261	0.0338154	0.0366127	0.0581297	0.0221376	0.0701129	0.0415846		0.0376254	0.0398261	0.059682	0.0274275	0.00329124	0.0114283	0.00568174	0.0031403		0.0376254	0.0398261	0.0587935	0.026341	0.0404175	0.118283	0.0613269	0.0781384		0.0376254	0.0398261	0.03475	0.0462325	0.0620964	0.0491065	0.0356862	0.0540308		0.0376254	0.0398261	0.00247988	0.00351155	0.00262322
0.0356343	0.0974519	0.0177568	0.0264352	0.00258069	0.00307483	0.00244952	0.00315402		0.0356343	0.0974519	0.0566556	0.0442833	0.03839	0.0532043	0.0369974	0.0245675		0.0356343	0.0974519	0.061669	0.0879358	0.00349261	0.033511	0.0673839	0.00313823		0.0356343	0.0974519	0.0275622	0.0302775	0.0275599	0.0834321	0.0447026	0.0424308		0.0356343	0.0974519	0.0465783	0.0435817	0.0606958	0.0321026	0.0278345	0.0634994		0.0356343	0.0974519	0.00256401	0.00404432	0.00278061
0.0451248	0.054781	0.00945243	0.0231428	0.00244685	0.00322944	0.00230104	0.00282662		0.0451248	0.054781	0.0285745	0.0814893	0.0355397	0.0565289	0.0160251	0.0464651		0.0451248	0.054781	0.0438493	0.0503214	0.0295398	0.040665	0.0784308	0.00300817		0.0451248	0.054781	0.0327342	0.0086729	0.0457978	0.0568579	0.0675831	0.0410034		0.0451248	0.054781	0.0471748	0.0453449	0.076643	0.0266082	0.0471457	0.0574804		0.0451248	0.054781	0.00268956	0.00323633	0.00283438
0.0528042	0.0455454	0.00770219	0.0336734	0.00233631	0.0029973	0.00245416	0.00320029		0.0528042	0.0455454	0.0276427	0.0951077	0.0484089	0.0682421	0.0509701	0.035982		0.0528042	0.0455454	0.051579	0.0108995	0.0254711	0.00505689	0.0117708	0.00296408		0.0528042	0.0455454	0.0357057	0.0293525	0.0360612	0.0117642	0.0454537	0.0536851		0.0528042	0.0455454	0.0621098	0.0320595	0.0837703	0.040875	0.0309843	0.0471939		0.0528042	0.0455454	0.00287489	0.00357838	0.0023816
0.079494	0.0275149	0.0313229	0.0221335	0.00247814	0.0029235	0.00230311	0.00272842		0.079494	0.0275149	0.0232522	0.0713023	0.0452064	0.0496233	0.0430671	0.0544494		0.079494	0.0275149	0.0394601	0.025366	0.0436444	0.00464326	0.0855257	0.00409403		0.079494	0.0275149	0.0295502	0.0292117	0.0395839	0.0791661	0.0717053	0.0600371		0.079494	0.0275149	0.0398461	0.0449385	0.039384	0.0536761	0.0442666	0.0503037		0.079494	0.0275149	0.00288099	0.00348777	0.0024424
0.0323636	0.0371572	0.04524	0.00688621	0.00252354	0.00307018	0.00234726	0.00297542		0.0323636	0.0371572	0.0216087	0.0687092	0.0878042	0.0375801	0.0372149	0.065069		0.0323636	0.0371572	0.0511623	0.00458577	0.00429392	0.0367556	0.00424998	0.00286437		0.0323636	0.0371572	0.0398233	0.0386424	0.0354643	0.0618847	0.0424078	0.0336809		0.0323636	0.0371572	0.0786571	0.0205454	0.018129	0.0464729	0.0332057	0.069323		0.0323636	0.0371572	0.00275972	0.00339981	0.00264028
0.0484054	0.0496748	0.00948625	0.00432182	0.00263695	0.00303835	0.00244512	0.00312765		0.0484054	0.0496748	0.0457703	0.0553952	0.036323	0.045586	0.0611185	0.0520126		0.0484054	0.0496748	0.0570548	0.0455753	0.0460018	0.144284	0.0873782	0.00298336		0.0484054	0.0496748	0.0894162	0.0146263	0.0580874	0.129475	0.0239187	0.0354181		0.0484054	0.0496748	0.0531183	0.0756217	0.0394086	0.0453771	0.0225917	0.0494712		0.0484054	0.0496748	0.0028535	0.00330307	0.00253388
0.0533281	0.0339421	0.00876631	0.0184414	0.00248978	0.00293661	0.00241093	0.00296912		0.0533281	0.0339421	0.0288479	0.0940455	0.0489668	0.0404188	0.0255954	0.0298048		0.0533281	0.0339421	0.0475616	0.0118126	0.0325589	0.095909	0.0274548	0.00326457		0.0533281	0.0339421	0.0400298	0.0341004	0.02408	0.0601717	0.0556695	0.0803565		0.0533281	0.0339421	0.0549298	0.035304	0.065905	0.0316464	0.0386445	0.0797586		0.0533281	0.0339421	0.00270381	0.00356546	0.00260956
0.0468069	0.0448287	0.0570391	0.0187149	0.002548	0.00303414	0.00243947	0.00293897		0.0468069	0.0448287	0.0385749	0.0645063	0.0327083	0.050545	0.0490456	0.0119012		0.0468069	0.0448287	0.0412947	0.011342	0.00370282	0.0174101	0.0206848	0.00296427		0.0468069	0.0448287	0.0295469	0.0366382	0.0523633	0.0494286	0.0640446	0.042042		0.0468069	0.0448287	0.0423367	0.0251267	0.0691477	0.0361055	0.0352565	0.0561116		0.0468069	0.0448287	0.00285526	0.00331665	0.00251542
0.0329791	0.046545	0.0279645	0.00434293	0.00252064	0.00295433	0.00237723	0.00300908		0.0329791	0.046545	0.040513	0.0685868	0.0646211	0.0431635	0.051212	0.0453148		0.0329791	0.046545	0.0619284	0.023517	0.0340096	0.0700422	0.00965904	0.00395764		0.0329791	0.046545	0.0335905	0.0383804	0.055214	0.0776201	0.0452582	0.0173951		0.0329791	0.046545	0.0158571	0.0357884	0.0660435	0.044065	0.0449241	0.0346198		0.0329791	0.046545	0.00284852	0.0033975	0.00252402
0.053169	0.00484276	0.0137579	0.0430215	0.00256099	0.00320961	0.00256587	0.00294027		0.053169	0.00484276	0.0510756	0.134382	0.0349602	0.0566164	0.0475911	0.00833245		0.053169	0.00484276	0.0409325	0.0214838	0.0498305	0.0617938	0.0582614	0.00299051		0.053169	0.00484276	0.0313751	0.0314527	0.0308846	0.0318208	0.00338213	0.042937		0.053169	0.00484276	0.0489118	0.0356684	0.053871	0.0732114	0.0284937	0.0325108		0.053169	0.00484276	0.00254664	0.00323868	0.00279911
0.0271836	0.0267194	0.0422288	0.0297056	0.00234627	0.00295508	0.00233608	0.00294015		0.0271836	0.0267194	0.0413427	0.0566263	0.044388	0.0500112	0.0367467	0.0266779		0.0271836	0.0267194	0.037436	0.012903	0.00661744	0.108843	0.0595084	0.00291497		0.0271836	0.0267194	0.0270764	0.0285389	0.0267273	0.0686241	0.00633864	0.0573781		0.0271836	0.0267194	0.0554389	0.0492808	0.0596293	0.0309854	0.0298572	0.0438401		0.0271836	0.0267194	0.00257312	0.00340984	0.00257565
0.0661237	0.0511255	0.0832978	0.0518254	0.00244553	0.00305959	0.00242691	0.00290276		0.0661237	0.0511255	0.0187464	0.0672852	0.0886438	0.0515061	0.0240428	0.0598773		0.0661237	0.0511255	0.0357703	0.0152154	0.0186307	0.0298509	0.0503732	0.00292755		0.0661237	0.0511255	0.0342498	0.042828	0.0274926	0.0554471	0.0601415	0.0234483		0.0661237	0.0511255	0.0489899	0.0326451	0.0294334	0.0321422	0.0330325	0.047135		0.0661237	0.0511255	0.00252544	0.00282577	0.00245455
0.0397612	0.0698762	0.055029	0.0352388	0.00247289	0.00294093	0.00242662	0.00300831		0.0397612	0.0698762	0.0578467	0.0640208	0.0451264	0.0264968	0.0542266	0.0538834		0.0397612	0.0698762	0.040039	0.0147912	0.0289179	0.131621	0.00385384	0.00284658		0.0397612	0.0698762	0.0106157	0.0340194	0.0288871	0.0667169	0.0523689	0.0430892		0.0397612	0.0698762	0.051469	0.032835	0.0452173	0.0140414	0.0549451	0.0523283		0.0397612	0.0698762	0.00261086	0.003608	0.00252672
0.0414858	0.0540192	0.0419059	0.0171201	0.00246495	0.003322	0.00234855	0.00350314		0.0414858	0.0540192	0.0796889	0.0437808	0.0576868	0.0231452	0.047104	0.0122587		0.0414858	0.0540192	0.0461391	0.0432852	0.0308643	0.14004	0.00669008	0.00325685		0.0414858	0.0540192	0.0374713	0.0356829	0.0447457	0.0698144	0.0257222	0.0645722		0.0414858	0.0540192	0.0340434	0.0257259	0.0254294	0.0528873	0.0750501	0.0314717		0.0414858	0.0540192	0.00281051	0.00380552	0.00256836
0.0410317	0.042741	0.028772	0.0323102	0.00227311	0.00300282	0.00250089	0.00364072		0.0410317	0.042741	0.0548422	0.0625913	0.0725905	0.0574929	0.0556294	0.0251218		0.0410317	0.042741	0.0398853	0.0563103	0.0372018	0.128651	0.00528995	0.00333959		0.0410317	0.042741	0.0042123	0.0346752	0.0320872	0.0747624	0.0115111	0.0678055		0.0410317	0.042741	0.0376973	0.0319331	0.0524349	0.044593	0.0779433	0.043013		0.0410317	0.042741	0.00279133	0.00310806	0.00253653
0.0364781	0.0251947	0.0361738	0.0637349	0.00232973	0.00317208	0.00248808	0.00294118		0.0364781	0.0251947	0.0180657	0.0839168	0.0701274	0.0550077	0.0559024	0.0110012		0.0364781	0.0251947	0.0413707	0.0119528	0.0509789	0.0301253	0.00970706	0.00307525		0.0364781	0.0251947	0.0300397	0.025004	0.0183037	0.119836	0.0283144	0.0300266		0.0364781	0.0251947	0.024913	0.0440183	0.0521548	0.0476971	0.0422403	0.0463175		0.0364781	0.0251947	0.00282941	0.0032796	0.00257158
0.0467438	0.0396101	0.0733032	0.0214155	0.00237613	0.00325546	0.00238269	0.00287853		0.0467438	0.0396101	0.0300282	0.0920041	0.0598665	0.00855981	0.0359659	0.0413723		0.0467438	0.0396101	0.0340724	0.0691779	0.00322743	0.130964	0.0037709	0.00286324		0.0467438	0.0396101	0.0430262	0.0331609	0.0263627	0.101769	0.0472221	0.00879111		0.0467438	0.0396101	0.0448361	0.0381606	0.0389925	0.0470599	0.0650889	0.0332413		0.0467438	0.0396101	0.00245409	0.00323495	0.00253985
0.0240862	0.0355372	0.100399	0.0219463	0.00228711	0.0032288	0.00235691	0.00283263		0.0240862	0.0355372	0.042885	0.0679851	0.0446155	0.0599294	0.0499761	0.02241		0.0240862	0.0355372	0.0378195	0.0302897	0.0192611	0.0681994	0.00385199	0.00347257		0.0240862	0.0355372	0.0632086	0.0322578	0.0269211	0.07911	0.0421416	0.0464951		0.0240862	0.0355372	0.0380516	0.0369323	0.0390138	0.0322394	0.0318698	0.0534627		0.0240862	0.0355372	0.0025301	0.00318525	0.00280322
0.0543998	0.0377687	0.0292465	0.0311841	0.0022816	0.00308058	0.00250139	0.00275964		0.0543998	0.0377687	0.0353891	0.0556494	0.0486409	0.0546455	0.0479013	0.0160155		0.0543998	0.0377687	0.0235591	0.015356	0.00963938	0.00523557	0.033682	0.00311493		0.0543998	0.0377687	0.0637657	0.0280981	0.0258305	0.0799499	0.0428755	0.058429		0.0543998	0.0377687	0.0447205	0.0325058	0.0218383	0.0979223	0.0484147	0.0717076		0.0543998	0.0377687	0.00284778	0.00329169	0.00274423
0.0702456	0.0611459	0.00556488	0.0404229	0.00236072	0.00304878	0.00248511	0.00274361		0.0702456	0.0611459	0.0632041	0.088636	0.0702593	0.0219358	0.0405249	0.0156571		0.0702456	0.0611459	0.0477595	0.0227431	0.0338602	0.163358	0.0631281	0.00284067		0.0702456	0.0611459	0.0544889	0.0357299	0.0158555	0.0801724	0.0473074	0.0570529		0.0702456	0.0611459	0.0503776	0.0323239	0.0541312	0.0679885	0.0493138	0.00954869		0.0702456	0.0611459	0.00262973	0.00346676	0.00271324
0.0573835	0.112242	0.0129155	0.00859997	0.00246811	0.00327337	0.00248196	0.0028604		0.0573835	0.112242	0.0620311	0.0664889	0.0342709	0.0480445	0.0137929	0.00760062		0.0573835	0.112242	0.0363596	0.0251489	0.0413108	0.160764	0.0046884	0.00285688		0.0573835	0.112242	0.0262582	0.0135833	0.0553764	0.0526734	0.0402854	0.0440401		0.0573835	0.112242	0.0554019	0.0259922	0.0360432	0.0470978	0.0583358	0.0304809		0.0573835	0.112242	0.00301941	0.00331311	0.00261715
0.0337489	0.0678595	0.0424642	0.015752	0.00232379	0.00324919	0.00260083	0.00284691		0.0337489	0.0678595	0.0274853	0.0724149	0.0927444	0.0456843	0.0315982	0.0138109		0.0337489	0.0678595	0.0337701	0.0685112	0.0232859	0.153675	0.137616	0.0028556		0.0337489	0.0678595	0.0433352	0.0270598	0.0438065	0.0790385	0.00352735	0.0352691		0.0337489	0.0678595	0.0432024	0.029625	0.0380003	0.0678269	0.0259086	0.029796		0.0337489	0.0678595	0.00241999	0.00376561	0.00269586
0.0489387	0.035064	0.0454749	0.0342654	0.00225922	0.00291763	0.00302009	0.00288553		0.0489387	0.035064	0.0505267	0.0715865	0.0689487	0.0595683	0.0666808	0.00468827		0.0489387	0.035064	0.0419424	0.0625484	0.0551328	0.0113496	0.13193	0.00301126		0.0489387	0.035064	0.0323056	0.0258142	0.0122239	0.0586795	0.0501091	0.0371027		0.0489387	0.035064	0.0268387	0.0389128	0.0317406	0.0446082	0.0555261	0.040417		0.0489387	0.035064	0.00264175	0.0031685	0.0027807
0.042293	0.0312284	0.0255473	0.0486323	0.00223067	0.00306318	0.00228435	0.00274464		0.042293	0.0312284	0.0817374	0.0491748	0.0467823	0.00801	0.049456	0.0171876		0.042293	0.0312284	0.0299127	0.0441008	0.0429156	0.0852552	0.0586894	0.0029537		0.042293	0.0312284	0.0234503	0.02677	0.0391289	0.0656957	0.0248463	0.0410849		0.042293	0.0312284	0.0048578	0.0529107	0.0325705	0.0510647	0.0291586	0.0606971		0.042293	0.0312284	0.00263223	0.00385646	0.00274032
0.0514448	0.0660048	0.0302666	0.00509789	0.00257575	0.00312875	0.00241787	0.00289289		0.0514448	0.0660048	0.0332552	0.0607288	0.0409552	0.0208672	0.0409498	0.00622129		0.0514448	0.0660048	0.0328902	0.0599221	0.00341122	0.0957237	0.0323243	0.00290924		0.0514448	0.0660048	0.0344928	0.0341372	0.0165279	0.0482038	0.0286315	0.0420489		0.0514448	0.0660048	0.0284609	0.0388308	0.0403248	0.0398918	0.0568354	0.0224941		0.0514448	0.0660048	0.00235593	0.00343179	0.00262898
0.036862	0.0426261	0.0260886	0.0418416	0.00236404	0.00288482	0.00231883	0.00298679		0.036862	0.0426261	0.0425948	0.0612557	0.0956624	0.0251512	0.0454833	0.0375679		0.036862	0.0426261	0.0360115	0.025274	0.0131027	0.0190431	0.0473975	0.00276728		0.036862	0.0426261	0.0394328	0.0282376	0.027969	0.0609131	0.0628544	0.0146576		0.036862	0.0426261	0.0544034	0.0259103	0.0271711	0.0502961	0.0371046	0.0553367		0.036862	0.0426261	0.00242452	0.00367063	0.00275166
0.0416229	0.043302	0.0725975	0.0143003	0.00227596	0.00297819	0.00224362	0.00279339		0.0416229	0.043302	0.0312547	0.0713909	0.0312339	0.0174865	0.0592316	0.0451143		0.0416229	0.043302	0.041743	0.0253698	0.00523326	0.00899452	0.0430976	0.00285935		0.0416229	0.043302	0.0743183	0.0344545	0.0201517	0.0599969	0.0455923	0.049341		0.0416229	0.043302	0.0332504	0.0236415	0.0411797	0.0404597	0.00499518	0.0629467		0.0416229	0.043302	0.00266232	0.00310952	0.00296075
0.0435819	0.0477464	0.0166909	0.0292114	0.0023579	0.00316043	0.00255542	0.00283615		0.0435819	0.0477464	0.0753772	0.0925375	0.0741444	0.0211497	0.050614	0.0144233		0.0435819	0.0477464	0.0350066	0.0739831	0.0473681	0.00507159	0.0709127	0.00285859		0.0435819	0.0477464	0.0480555	0.0267201	0.03427	0.0444652	0.0463159	0.02243		0.0435819	0.0477464	0.0696068	0.0220999	0.0257114	0.0483342	0.0848964	0.106314		0.0435819	0.0477464	0.00264561	0.0039157	0.0027633
0.028502	0.0497842	0.00833475	0.0201689	0.00226003	0.00299615	0.00259559	0.00280648		0.028502	0.0497842	0.0458184	0.0733361	0.0507136	0.0531541	0.0269602	0.0380857		0.028502	0.0497842	0.0284522	0.0199028	0.024903	0.134376	0.028818	0.002859		0.028502	0.0497842	0.0449786	0.0288384	0.0232868	0.121156	0.0372435	0.0464401		0.028502	0.0497842	0.024042	0.0441412	0.0446958	0.0510412	0.0510631	0.0538907		0.028502	0.0497842	0.00264994	0.00316905	0.00274515
0.0613644	0.0403438	0.0141132	0.0462668	0.00234822	0.00276223	0.00247711	0.00283958		0.0613644	0.0403438	0.0251076	0.0657972	0.0503723	0.0206092	0.0398851	0.00451388		0.0613644	0.0403438	0.00486031	0.0122236	0.0426395	0.0376881	0.0664061	0.00299803		0.0613644	0.0403438	0.0130749	0.0709358	0.0308649	0.0567654	0.0390821	0.0647702		0.0613644	0.0403438	0.0410819	0.040531	0.0786429	0.066384	0.0559847	0.0634365		0.0613644	0.0403438	0.00287618	0.0033238	0.00297114
0.0316448	0.0543011	0.00530079	0.0727134	0.00236521	0.00312947	0.00246434	0.00285663		0.0316448	0.0543011	0.0468487	0.0463358	0.0328111	0.0220425	0.0493788	0.0569003		0.0316448	0.0543011	0.029858	0.0235748	0.00830529	0.0104209	0.077917	0.00283762		0.0316448	0.0543011	0.0383617	0.0634352	0.0197039	0.0717275	0.035399	0.0490134		0.0316448	0.0543011	0.0364001	0.0608475	0.0344784	0.0578863	0.0524096	0.0539528		0.0316448	0.0543011	0.0027745	0.00321117	0.00271001
0.0542183	0.0652362	0.0361209	0.0846551	0.00281098	0.00283474	0.00261394	0.00279994		0.0542183	0.0652362	0.068926	0.061529	0.0606183	0.0164535	0.0397605	0.0478533		0.0542183	0.0652362	0.0307596	0.0187487	0.0237347	0.128504	0.00887871	0.00288107		0.0542183	0.0652362	0.0450759	0.0486162	0.0380445	0.0926713	0.0554693	0.0512739		0.0542183	0.0652362	0.0160022	0.0350308	0.0432105	0.0287932	0.0581477	0.0830845		0.0542183	0.0652362	0.00302474	0.00351267	0.00270125
0.0662794	0.0442155	0.103877	0.0184701	0.0025682	0.00280152	0.00254853	0.00298161		0.0662794	0.0442155	0.0550765	0.0906592	0.0375348	0.0183492	0.0499408	0.0434331		0.0662794	0.0442155	0.0433605	0.00771412	0.0181843	0.00880099	0.00361605	0.00304995		0.0662794	0.0442155	0.0436447	0.0136119	0.0284246	0.0584514	0.00809198	0.0433981		0.0662794	0.0442155	0.0393803	0.0412179	0.0331745	0.0903253	0.035701	0.012503		0.0662794	0.0442155	0.00294538	0.00392188	0.00260962
0.0718503	0.0732198	0.101177	0.0737818	0.00236509	0.00274879	0.00261318	0.0030838		0.0718503	0.0732198	0.0566917	0.102033	0.0630827	0.0259612	0.0487407	0.0603911		0.0718503	0.0732198	0.0343475	0.00723545	0.0409364	0.139313	0.0155944	0.0028857		0.0718503	0.0732198	0.0517978	0.0364287	0.037354	0.0503044	0.037725	0.0112111		0.0718503	0.0732198	0.00529883	0.0280674	0.0524288	0.0792744	0.0522444	0.0716938		0.0718503	0.0732198	0.00288901	0.0033307	0.00263558
0.0581417	0.055648	0.0273296	0.0606338	0.0022661	0.00310638	0.00258306	0.00283701		0.0581417	0.055648	0.0576872	0.0594896	0.0460509	0.00489807	0.0636449	0.0502988		0.0581417	0.055648	0.0335173	0.0740121	0.00787587	0.0232048	0.0372117	0.00275677		0.0581417	0.055648	0.0504052	0.0165425	0.0323014	0.0597505	0.0270059	0.00572482		0.0581417	0.055648	0.0355281	0.00779456	0.0526434	0.0538554	0.040176	0.0154111		0.0581417	0.055648	0.00264434	0.00361226	0.00286447
0.049727	0.0505728	0.0167561	0.0640674	0.00221452	0.00289911	0.00246827	0.00283055		0.049727	0.0505728	0.0403061	0.0893884	0.0695071	0.0864427	0.0491833	0.0355911		0.049727	0.0505728	0.0332936	0.080937	0.00757994	0.0186346	0.00327147	0.00290646		0.049727	0.0505728	0.0442732	0.0857533	0.0265021	0.0948505	0.0293581	0.0878006		0.049727	0.0505728	0.00370614	0.0350645	0.0795503	0.0430314	0.0517082	0.0814476		0.049727	0.0505728	0.00285925	0.00307606	0.00287837
0.0651069	0.0449468	0.0148203	0.0524244	0.00251832	0.00285813	0.00230729	0.00284978		0.0651069	0.0449468	0.0573323	0.0628354	0.058439	0.0085119	0.0225771	0.0583437		0.0651069	0.0449468	0.0255274	0.0146833	0.00464675	0.0562019	0.0137998	0.00285392		0.0651069	0.0449468	0.0407397	0.0877224	0.0390602	0.0630398	0.0803731	0.0552471		0.0651069	0.0449468	0.0343439	0.0360842	0.0528184	0.0408146	0.0378355	0.0381984		0.0651069	0.0449468	0.00260338	0.00326807	0.00270948
0.051917	0.0594546	0.0453868	0.0100436	0.00235876	0.00341814	0.00235094	0.0029238		0.051917	0.0594546	0.0449668	0.087543	0.106536	0.0353171	0.0504341	0.0459125		0.051917	0.0594546	0.0266994	0.0380059	0.0230165	0.019827	0.0358738	0.00281091		0.051917	0.0594546	0.0639097	0.0206621	0.0303919	0.0498598	0.029061	0.0136571		0.051917	0.0594546	0.0168385	0.043481	0.0461771	0.069235	0.0345113	0.0307978		0.051917	0.0594546	0.00262627	0.00293839	0.00260982
0.0413928	0.0390187	0.0417135	0.0248754	0.00227916	0.00292322	0.0024321	0.00265925		0.0413928	0.0390187	0.0548518	0.0544979	0.117	0.00797842	0.0325151	0.0208936		0.0413928	0.0390187	0.0346358	0.147288	0.019073	0.0127804	0.0213459	0.00297066		0.0413928	0.0390187	0.0270208	0.00496512	0.0323282	0.0307984	0.0311757	0.0350007		0.0413928	0.0390187	0.0209421	0.0419697	0.0810606	0.0455305	0.0446572	0.036982		0.0413928	0.0390187	0.00262555	0.00311033	0.00270797
0.031294	0.0547943	0.0279737	0.0261456	0.00234804	0.00274755	0.0023129	0.00279537		0.031294	0.0547943	0.0637589	0.0865684	0.0475732	0.072879	0.0322869	0.0353772		0.031294	0.0547943	0.0154688	0.00525188	0.027304	0.00810177	0.038997	0.00296295		0.031294	0.0547943	0.00649534	0.0546159	0.0305587	0.115177	0.0167246	0.0185779		0.031294	0.0547943	0.0276218	0.0338144	0.052173	0.0944786	0.0566148	0.0763959		0.031294	0.0547943	0.00269544	0.00330891	0.0025638
0.0391647	0.0438165	0.0269475	0.0144899	0.00249332	0.00286243	0.00238179	0.00311536		0.0391647	0.0438165	0.0265442	0.136168	0.133056	0.0723134	0.0415686	0.0358023		0.0391647	0.0438165	0.0263639	0.00436343	0.0735714	0.0299228	0.0476246	0.00291366		0.0391647	0.0438165	0.0819026	0.0492108	0.0381924	0.0679618	0.044111	0.0486399		0.0391647	0.0438165	0.0395608	0.040274	0.0279149	0.0454359	0.0566319	0.0283725		0.0391647	0.0438165	0.0029297	0.00304503	0.00276785
0.0685812	0.0348737	0.0080132	0.02782	0.00228553	0.00287008	0.00248788	0.00272511		0.0685812	0.0348737	0.0423986	0.0706841	0.0618442	0.0452523	0.0319191	0.0694371		0.0685812	0.0348737	0.027646	0.0235258	0.00329427	0.00537229	0.00395472	0.00299911		0.0685812	0.0348737	0.0408583	0.0714708	0.0387205	0.0473949	0.0355538	0.0363819		0.0685812	0.0348737	0.0407903	0.00811459	0.0446712	0.0661029	0.028038	0.0803725		0.0685812	0.0348737	0.00252291	0.00313477	0.002992
0.0480987	0.0754193	0.0263406	0.041711	0.00233997	0.00276304	0.00251521	0.00280653		0.0480987	0.0754193	0.0301513	0.127238	0.0524118	0.017945	0.0463663	0.0445568		0.0480987	0.0754193	0.0231022	0.0118093	0.0303131	0.00967509	0.10125	0.00288584		0.0480987	0.0754193	0.0567466	0.0452753	0.0329974	0.0403644	0.040083	0.0281488		0.0480987	0.0754193	0.0224231	0.0525254	0.0506905	0.0638519	0.0312962	0.0560944		0.0480987	0.0754193	0.00250921	0.00309065	0.00270518
0.0397402	0.0484461	0.0299982	0.021494	0.00236188	0.00277589	0.00228913	0.00267734		0.0397402	0.0484461	0.0352008	0.0899666	0.0724559	0.00443699	0.0396601	0.0471192		0.0397402	0.0484461	0.0178628	0.00718753	0.00698982	0.0203053	0.148574	0.00312369		0.0397402	0.0484461	0.0690011	0.0744609	0.0339049	0.0841994	0.0407374	0.0303637		0.0397402	0.0484461	0.0156974	0.030021	0.0337735	0.00978666	0.0400789	0.0349333		0.0397402	0.0484461	0.00278141	0.00320809	0.00267574
0.0556672	0.0552396	0.0163648	0.00465414	0.00241772	0.00275753	0.00237821	0.00296037		0.0556672	0.0552396	0.0542056	0.113447	0.0508124	0.00764174	0.0250247	0.0498516		0.0556672	0.0552396	0.0279163	0.0065953	0.0033296	0.0215366	0.137655	0.00282993		0.0556672	0.0552396	0.0325055	0.090659	0.0280612	0.158275	0.0347178	0.0334618		0.0556672	0.0552396	0.0361932	0.0800764	0.0444914	0.0302671	0.0677985	0.0632504		0.0556672	0.0552396	0.00268398	0.0031226	0.00258378
0.057323	0.0366219	0.0250143	0.0166578	0.0023071	0.00286007	0.00240283	0.00277654		0.057323	0.0366219	0.0352334	0.0681931	0.0519524	0.0813207	0.04866	0.0491595		0.057323	0.0366219	0.0252549	0.0166851	0.00795306	0.0535052	0.00483903	0.00291893		0.057323	0.0366219	0.00348534	0.026191	0.0224602	0.0626748	0.0140289	0.0404848		0.057323	0.0366219	0.0349602	0.0373764	0.0752841	0.0582365	0.0533624	0.0986929		0.057323	0.0366219	0.00285017	0.00317723	0.00258609
0.036813	0.0448304	0.024667	0.00468127	0.00228934	0.00273958	0.00230018	0.00306111		0.036813	0.0448304	0.0589305	0.0506819	0.0343351	0.0474317	0.0478549	0.0414307		0.036813	0.0448304	0.00430535	0.00460488	0.039624	0.023346	0.00404194	0.0032076		0.036813	0.0448304	0.0255287	0.0995872	0.047057	0.0648043	0.0361655	0.0378535		0.036813	0.0448304	0.0241975	0.0346604	0.0373456	0.0433633	0.0402305	0.0644695		0.036813	0.0448304	0.00249157	0.00289969	0.00255642
0.0389975	0.0404565	0.0038184	0.0199689	0.00243503	0.0027946	0.00226574	0.00321138		0.0389975	0.0404565	0.0645229	0.0652695	0.0575656	0.0496913	0.0184819	0.0495099		0.0389975	0.0404565	0.0300462	0.0100917	0.0625492	0.0136548	0.00456197	0.00282713		0.0389975	0.0404565	0.0168161	0.023256	0.0342748	0.138	0.0332372	0.0409547		0.0389975	0.0404565	0.0311417	0.0332386	0.02903	0.046022	0.039586	0.0742063		0.0389975	0.0404565	0.00248638	0.00326463	0.00287384
0.0273765	0.0633379	0.0447502	0.0608058	0.00238323	0.00309278	0.0023098	0.00283027		0.0273765	0.0633379	0.0249272	0.105349	0.0429703	0.0140948	0.0661947	0.0427948		0.0273765	0.0633379	0.00965657	0.00664395	0.0117292	0.00494566	0.0079444	0.00336927		0.0273765	0.0633379	0.0881193	0.0466414	0.0276659	0.146293	0.0307916	0.0342444		0.0273765	0.0633379	0.036642	0.0468471	0.0405251	0.034347	0.0406023	0.054052		0.0273765	0.0633379	0.00257323	0.00305877	0.00277989
0.0408074	0.0493286	0.00385653	0.0451384	0.00246352	0.00277585	0.00230869	0.00307002		0.0408074	0.0493286	0.0268443	0.0711894	0.0345473	0.031157	0.0381408	0.0454104		0.0408074	0.0493286	0.00825009	0.0133918	0.0203826	0.0499416	0.006345	0.00313328		0.0408074	0.0493286	0.0823574	0.0402252	0.0359373	0.0664855	0.0332546	0.0463105		0.0408074	0.0493286	0.0188754	0.0732101	0.0287266	0.0435918	0.0411735	0.0468692		0.0408074	0.0493286	0.0025267	0.00326363	0.00252373
0.0395554	0.0724189	0.00622449	0.0530778	0.00225811	0.00360573	0.00232149	0.00267525		0.0395554	0.0724189	0.0469802	0.0763433	0.0454135	0.0117302	0.0149604	0.0603485		0.0395554	0.0724189	0.0456527	0.0253274	0.0143891	0.0319008	0.0126798	0.00264073		0.0395554	0.0724189	0.00347869	0.0258997	0.0378268	0.0434984	0.0384292	0.0821367		0.0395554	0.0724189	0.0412221	0.0423796	0.0455736	0.0464231	0.0439296	0.0423305		0.0395554	0.0724189	0.00249747	0.0032343	0.00275354
0.0282908	0.0554377	0.0384353	0.0277747	0.00233553	0.00294636	0.00240548	0.00298934		0.0282908	0.0554377	0.0374679	0.052292	0.051174	0.0204919	0.0167276	0.0975901		0.0282908	0.0554377	0.0174693	0.0140266	0.0298132	0.0444736	0.00357522	0.00278522		0.0282908	0.0554377	0.0599476	0.0599097	0.0333154	0.130408	0.0564206	0.0254022		0.0282908	0.0554377	0.0377272	0.0748492	0.0259349	0.0568944	0.0602108	0.0184484		0.0282908	0.0554377	0.00276263	0.00307737	0.0029032
0.0512558	0.0461551	0.00793257	0.0543129	0.00232595	0.00299582	0.00235336	0.00288673		0.0512558	0.0461551	0.0457612	0.0405599	0.0396927	0.013219	0.0489132	0.0536845		0.0512558	0.0461551	0.0262101	0.0368549	0.0084584	0.00551779	0.00635331	0.00308381		0.0512558	0.0461551	0.0405736	0.0284092	0.0199055	0.0896675	0.0261121	0.0263831		0.0512558	0.0461551	0.031239	0.0442168	0.0547417	0.0409005	0.0192771	0.00716772		0.0512558	0.0461551	0.00261348	0.00319877	0.00261612
0.0371943	0.0621542	0.0675212	0.0183966	0.00233678	0.00284834	0.00237936	0.00284919		0.0371943	0.0621542	0.0400616	0.109002	0.0558601	0.033514	0.00338505	0.03397		0.0371943	0.0621542	0.0169365	0.0192794	0.0409773	0.00560356	0.0264735	0.00299959		0.0371943	0.0621542	0.0459129	0.0515114	0.0418198	0.212371	0.0314954	0.0323231		0.0371943	0.0621542	0.0296651	0.0315935	0.015414	0.079458	0.0473168	0.0582747		0.0371943	0.0621542	0.00265727	0.00346789	0.00266201
0.0337563	0.0593259	0.0758046	0.0610125	0.00228056	0.00277739	0.00233699	0.00284903		0.0337563	0.0593259	0.00732859	0.099909	0.0378019	0.00976156	0.0474956	0.0209122		0.0337563	0.0593259	0.0297688	0.0770102	0.0294906	0.0385469	0.00536423	0.00303238		0.0337563	0.0593259	0.0490276	0.0493372	0.0518837	0.0907694	0.0283463	0.0372702		0.0337563	0.0593259	0.0359794	0.0414849	0.0299032	0.0533974	0.0475309	0.052258		0.0337563	0.0593259	0.00268973	0.00327771	0.00293849
0.0234065	0.0528775	0.0470059	0.0520957	0.00239625	0.00269561	0.00248907	0.00280574		0.0234065	0.0528775	0.0537129	0.108669	0.0490159	0.00989944	0.0203399	0.0361643		0.0234065	0.0528775	0.030336	0.0148018	0.0408399	0.0144521	0.00789136	0.00285061		0.0234065	0.0528775	0.00337273	0.024461	0.0362086	0.084301	0.0212323	0.0319797		0.0234065	0.0528775	0.0493277	0.0481288	0.0408809	0.083861	0.0412965	0.0543533		0.0234065	0.0528775	0.00278937	0.00333686	0.00269914
0.0495701	0.0372134	0.0137891	0.0481727	0.00237582	0.00306589	0.00249294	0.00265923		0.0495701	0.0372134	0.0409348	0.0459553	0.0387138	0.0379622	0.00475622	0.0485411		0.0495701	0.0372134	0.0158782	0.0129238	0.0502045	0.0316043	0.0103753	0.00329042		0.0495701	0.0372134	0.0792237	0.0511685	0.0234761	0.0775906	0.034665	0.0211976		0.0495701	0.0372134	0.0785896	0.046254	0.0427789	0.0462209	0.028812	0.0682925		0.0495701	0.0372134	0.0025298	0.00318042	0.0026591
0.0400572	0.0473107	0.0674646	0.0249939	0.00227287	0.00282305	0.00239429	0.00261835		0.0400572	0.0473107	0.0396161	0.0633207	0.0602181	0.0162345	0.0384009	0.0357428		0.0400572	0.0473107	0.0261444	0.00857341	0.0405107	0.0493084	0.0128064	0.0030671		0.0400572	0.0473107	0.0673447	0.0258592	0.0262991	0.0752183	0.0427258	0.0260563		0.0400572	0.0473107	0.0473178	0.0476468	0.0472374	0.0405389	0.0548006	0.0612525		0.0400572	0.0473107	0.00252219	0.00358698	0.00251902
0.0289914	0.0624497	0.0144482	0.0614454	0.00230999	0.00309201	0.00227932	0.00268075		0.0289914	0.0624497	0.0712969	0.132627	0.0425815	0.00594961	0.00592389	0.0410145		0.0289914	0.0624497	0.0295717	0.00691793	0.00513028	0.0225875	0.00494902	0.0026284		0.0289914	0.0624497	0.023461	0.0212623	0.0356941	0.0605642	0.0310937	0.0300652		0.0289914	0.0624497	0.0364646	0.0617153	0.0328578	0.0525918	0.0445153	0.0574284		0.0289914	0.0624497	0.00297961	0.00316021	0.00267882
0.0365679	0.0365843	0.0354319	0.0328096	0.00232253	0.00340973	0.00243006	0.00281126		0.0365679	0.0365843	0.065618	0.0941381	0.0576263	0.0078247	0.0357592	0.0253909		0.0365679	0.0365843	0.0211137	0.0051531	0.00702067	0.0172402	0.0086361	0.0030487		0.0365679	0.0365843	0.0365438	0.00803511	0.0318447	0.0600144	0.0205328	0.0380094		0.0365679	0.0365843	0.0313959	0.0459552	0.0641631	0.0247164	0.0352934	0.0441341		0.0365679	0.0365843	0.00264192	0.00356706	0.00257352
0.0118941	0.0551348	0.0257714	0.0427022	0.00240395	0.0029929	0.00241918	0.00270599		0.0118941	0.0551348	0.0631103	0.0378312	0.0706456	0.00609216	0.0109851	0.0530852		0.0118941	0.0551348	0.0166406	0.0634516	0.0489797	0.0431514	0.00413445	0.00290672		0.0118941	0.0551348	0.0277625	0.0111602	0.0455294	0.0452596	0.0628982	0.0501464		0.0118941	0.0551348	0.0388547	0.0519007	0.0365954	0.0424511	0.0377128	0.054273		0.0118941	0.0551348	0.00254611	0.00349415	0.00293891
0.0376604	0.0363261	0.0647066	0.0171334	0.00236882	0.00285947	0.00239566	0.0029418		0.0376604	0.0363261	0.0631123	0.0158597	0.049475	0.00630409	0.0602518	0.0161202		0.0376604	0.0363261	0.0246927	0.0642162	0.021992	0.0235259	0.0171492	0.00343019		0.0376604	0.0363261	0.0836945	0.03881	0.0220065	0.0548408	0.0253458	0.0643439		0.0376604	0.0363261	0.0207648	0.0325623	0.0270727	0.0485021	0.0398093	0.0667534		0.0376604	0.0363261	0.00248549	0.00346886	0.00285511
0.0434903	0.0670547	0.0605481	0.0377958	0.00226654	0.00296277	0.00233448	0.00275932		0.0434903	0.0670547	0.0438433	0.0337083	0.0833557	0.00602062	0.0632873	0.0143186		0.0434903	0.0670547	0.0113753	0.0754708	0.00337583	0.0113762	0.0132377	0.00300404		0.0434903	0.0670547	0.0182378	0.0117287	0.02653	0.0296359	0.0268448	0.0544598		0.0434903	0.0670547	0.0599886	0.0353151	0.064921	0.0586404	0.0469861	0.0486507		0.0434903	0.0670547	0.00297492	0.00350614	0.00253225
0.0316144	0.0544611	0.0430114	0.0475944	0.00231513	0.00283051	0.00232064	0.00289255		0.0316144	0.0544611	0.098871	0.0552373	0.0558532	0.00529555	0.0186898	0.0500446		0.0316144	0.0544611	0.0223374	0.0471624	0.00361282	0.0499116	0.0502558	0.00283862		0.0316144	0.0544611	0.0673513	0.0364155	0.0336293	0.0378063	0.0422565	0.0473837		0.0316144	0.0544611	0.0395518	0.0414107	0.0502381	0.0434699	0.0181291	0.051102		0.0316144	0.0544611	0.00276377	0.00340123	0.00277283
0.0226765	0.0516077	0.0721667	0.069247	0.0024611	0.00302042	0.00234707	0.00282022		0.0226765	0.0516077	0.05626	0.0303239	0.0439623	0.0155557	0.0497257	0.074399		0.0226765	0.0516077	0.0268336	0.0205901	0.00644253	0.01599	0.0186153	0.00288044		0.0226765	0.0516077	0.0706262	0.037562	0.0195881	0.0437491	0.0522411	0.0277932		0.0226765	0.0516077	0.0464875	0.0398262	0.0591081	0.0446345	0.0299629	0.0242536		0.0226765	0.0516077	0.00262651	0.00355332	0.00282516
0.0387861	0.0450917	0.00700287	0.00763664	0.00235482	0.00323854	0.00239655	0.00285213		0.0387861	0.0450917	0.073912	0.0477182	0.0507054	0.0342982	0.0262392	0.0323828		0.0387861	0.0450917	0.0209408	0.0694488	0.026292	0.0100408	0.0190694	0.00294988		0.0387861	0.0450917	0.0839045	0.0412332	0.0226833	0.0569991	0.0311945	0.0301964		0.0387861	0.0450917	0.0409417	0.0650475	0.0630398	0.121989	0.0358506	0.0434305		0.0387861	0.0450917	0.00251025	0.00328733	0.00254543
0.0456563	0.0339739	0.00831124	0.00448217	0.00231677	0.00269595	0.00231661	0.00280783		0.0456563	0.0339739	0.0117369	0.0885685	0.053054	0.0260794	0.0224811	0.0544642		0.0456563	0.0339739	0.0282027	0.0146615	0.0290285	0.00503251	0.0281307	0.00292454		0.0456563	0.0339739	0.0270007	0.0373593	0.0329456	0.0437498	0.0148945	0.0342832		0.0456563	0.0339739	0.0371895	0.0433502	0.0379151	0.0396113	0.0395301	0.139687		0.0456563	0.0339739	0.00255947	0.00359653	0.00264931
0.0354851	0.0353716	0.0759775	0.0483185	0.0024672	0.003274	0.00223838	0.00295174		0.0354851	0.0353716	0.0586261	0.0931783	0.0563264	0.0453597	0.0357045	0.0183899		0.0354851	0.0353716	0.0251051	0.0357045	0.0153217	0.00504273	0.0142745	0.00304026		0.0354851	0.0353716	0.0134676	0.0312303	0.0238052	0.0594356	0.0270533	0.0244909		0.0354851	0.0353716	0.0405468	0.0359384	0.0614509	0.0504399	0.0442259	0.0600057		0.0354851	0.0353716	0.00253385	0.00333283	0.00267115
0.0326887	0.0490292	0.0659273	0.0113572	0.00240543	0.00330257	0.00244069	0.00293004		0.0326887	0.0490292	0.0446694	0.081186	0.0780504	0.0412265	0.0317853	0.0501571		0.0326887	0.0490292	0.0252289	0.0115586	0.00330019	0.0225729	0.00460818	0.00284942		0.0326887	0.0490292	0.0518268	0.0193318	0.0405896	0.0920215	0.0316428	0.0503289		0.0326887	0.0490292	0.048049	0.0408317	0.0603987	0.0840593	0.0607287	0.044173		0.0326887	0.0490292	0.00250572	0.00294464	0.00248608
0.0351194	0.0361247	0.0366067	0.00504004	0.00231578	0.00283513	0.00240033	0.00292406		0.0351194	0.0361247	0.024248	0.0502346	0.0692834	0.0306952	0.0240895	0.0351548		0.0351194	0.0361247	0.03462	0.0897632	0.00573162	0.00661167	0.00320012	0.00304928		0.0351194	0.0361247	0.0172706	0.043354	0.0424059	0.102588	0.0428347	0.0434279		0.0351194	0.0361247	0.0530825	0.0347291	0.0236603	0.0546434	0.089467	0.0350433		0.0351194	0.0361247	0.00247137	0.0033479	0.00272561
0.0323402	0.04582	0.00441382	0.0235766	0.00232086	0.00281503	0.00237278	0.00277227		0.0323402	0.04582	0.00698249	0.0342826	0.0412577	0.0338249	0.0234135	0.0267546		0.0323402	0.04582	0.0327086	0.00885758	0.0092791	0.0241014	0.0427963	0.00268285		0.0323402	0.04582	0.0505885	0.0429245	0.0344007	0.0399242	0.0225089	0.0274274		0.0323402	0.04582	0.0428705	0.0420607	0.0509244	0.0383407	0.055553	0.0476542		0.0323402	0.04582	0.00261059	0.00360178	0.00278396
0.0452246	0.0597295	0.00415565	0.00536218	0.00241413	0.00302969	0.00230244	0.00282189		0.0452246	0.0597295	0.0293576	0.0992441	0.0569807	0.0472803	0.0544995	0.0290103		0.0452246	0.0597295	0.0302005	0.0246218	0.00534549	0.0650565	0.00375749	0.00291548		0.0452246	0.0597295	0.0514584	0.0212893	0.0239437	0.0920258	0.00396299	0.0349082		0.0452246	0.0597295	0.0351862	0.0325675	0.0295491	0.0445567	0.0167928	0.0416003		0.0452246	0.0597295	0.00257869	0.00350741	0.00248802
0.0246865	0.0669963	0.00818105	0.0415269	0.00243775	0.00267191	0.00239688	0.00289298		0.0246865	0.0669963	0.0302661	0.144774	0.060255	0.0480587	0.0320741	0.0440273		0.0246865	0.0669963	0.0114475	0.0150835	0.01247	0.116738	0.0041875	0.00298526		0.0246865	0.0669963	0.0763796	0.0326967	0.0319875	0.102289	0.00886716	0.0451974		0.0246865	0.0669963	0.0502793	0.0387381	0.0416127	0.0627165	0.0511537	0.0299449		0.0246865	0.0669963	0.00272344	0.00349297	0.00262264
0.02129	0.0336408	0.00343191	0.00523635	0.0023825	0.00301414	0.00240751	0.00276638		0.02129	0.0336408	0.0343625	0.0876009	0.065585	0.0330998	0.0278998	0.0510339		0.02129	0.0336408	0.0268476	0.0204538	0.00417616	0.0326938	0.0101567	0.00295231		0.02129	0.0336408	0.0247315	0.0389452	0.0371968	0.0448774	0.0304076	0.0254483		0.02129	0.0336408	0.0507687	0.037396	0.0453804	0.0721316	0.0396424	0.0341312		0.02129	0.0336408	0.00268855	0.00357658	0.0025931
0.0254656	0.0481744	0.00354117	0.0756583	0.00235737	0.00305326	0.00238813	0.00289067		0.0254656	0.0481744	0.0439129	0.058588	0.0308913	0.049433	0.0223125	0.0405072		0.0254656	0.0481744	0.0242241	0.0173299	0.00369652	0.00682661	0.00356262	0.00313186		0.0254656	0.0481744	0.0925617	0.0494307	0.0308938	0.048867	0.0243898	0.0326628		0.0254656	0.0481744	0.0670836	0.0497506	0.0503212	0.0338898	0.0457677	0.0538009		0.0254656	0.0481744	0.00277572	0.00326918	0.00288679
0.0285335	0.100226	0.00682626	0.00439828	0.00253298	0.00285062	0.00241766	0.00275062		0.0285335	0.100226	0.0479612	0.039823	0.0690998	0.0412059	0.0558138	0.041901		0.0285335	0.100226	0.0683997	0.00658964	0.00669158	0.0192594	0.00335166	0.00287467		0.0285335	0.100226	0.0509254	0.0493902	0.0242226	0.0731074	0.00335586	0.0260898		0.0285335	0.100226	0.0590192	0.0260508	0.0595416	0.0724762	0.0149869	0.050853		0.0285335	0.100226	0.0024053	0.00309801	0.00237333
0.0239863	0.0549571	0.0103197	0.0534587	0.00252286	0.00282128	0.0023277	0.00270516		0.0239863	0.0549571	0.0423656	0.0894093	0.106044	0.0290067	0.0619966	0.0351151		0.0239863	0.0549571	0.00890957	0.0210942	0.00646776	0.11219	0.00465506	0.00304752		0.0239863	0.0549571	0.0620054	0.0243992	0.0334581	0.0463931	0.0648795	0.0438384		0.0239863	0.0549571	0.023793	0.0345347	0.0272753	0.0405917	0.0561878	0.0215975		0.0239863	0.0549571	0.0030412	0.00326562	0.00257289
0.0671213	0.0535348	0.00403835	0.0103715	0.00226014	0.00285591	0.00235772	0.00278202		0.0671213	0.0535348	0.050732	0.0410771	0.089576	0.0423006	0.0182928	0.0452562		0.0671213	0.0535348	0.0251796	0.00612331	0.0177872	0.0431405	0.00359334	0.00330759		0.0671213	0.0535348	0.0848968	0.0234727	0.0326757	0.0538915	0.0351799	0.0681102		0.0671213	0.0535348	0.047637	0.0353699	0.0279604	0.0202778	0.0280388	0.0159801		0.0671213	0.0535348	0.00246553	0.00343821	0.00282112
0.0316136	0.0331127	0.0127502	0.03703	0.00244445	0.00305782	0.00229994	0.0029717		0.0316136	0.0331127	0.0739584	0.0335766	0.0445146	0.0389588	0.0566772	0.046884		0.0316136	0.0331127	0.022019	0.00448272	0.00742158	0.0408738	0.0032684	0.00270161		0.0316136	0.0331127	0.0471906	0.04911	0.0316973	0.142994	0.0356206	0.0455919		0.0316136	0.0331127	0.0491756	0.0208934	0.0508255	0.0543569	0.0562113	0.0552434		0.0316136	0.0331127	0.00306258	0.00340469	0.00275292
0.0343275	0.0598226	0.0274713	0.00485877	0.00255568	0.00268227	0.00252029	0.00268674		0.0343275	0.0598226	0.0638817	0.0245287	0.0799945	0.0318756	0.024066	0.0391483		0.0343275	0.0598226	0.0662173	0.00769908	0.0058845	0.0464294	0.0494479	0.00292842		0.0343275	0.0598226	0.111033	0.0377632	0.0380931	0.0590696	0.0493784	0.0603266		0.0343275	0.0598226	0.067031	0.0401491	0.027043	0.04801	0.00341848	0.0824202		0.0343275	0.0598226	0.00283	0.00366095	0.0024528
0.0352377	0.0618986	0.00362232	0.00858778	0.00227728	0.0027444	0.00227343	0.00316453		0.0352377	0.0618986	0.0868497	0.0507888	0.102263	0.0360927	0.0398426	0.0425137		0.0352377	0.0618986	0.0265382	0.0381497	0.0272025	0.0161969	0.00823605	0.00289179		0.0352377	0.0618986	0.0603954	0.0570342	0.0290856	0.0876075	0.0374348	0.0246064		0.0352377	0.0618986	0.0733228	0.0227	0.028599	0.0398248	0.0380369	0.0129294		0.0352377	0.0618986	0.00263075	0.00363224	0.00299415
0.0469776	0.0306125	0.047108	0.0187034	0.00242354	0.00295285	0.00242453	0.00290204		0.0469776	0.0306125	0.0818039	0.0581699	0.0543184	0.0223852	0.0433485	0.0214282		0.0469776	0.0306125	0.0412147	0.0554299	0.00702176	0.0109486	0.00350562	0.00283615		0.0469776	0.0306125	0.0684323	0.0431402	0.0356889	0.00979571	0.00866687	0.0134789		0.0469776	0.0306125	0.0419499	0.0246291	0.0265973	0.0382379	0.0620005	0.0405867		0.0469776	0.0306125	0.00272409	0.00357869	0.00267839
0.0747692	0.0510815	0.00555315	0.052437	0.00232877	0.00289957	0.00248577	0.00286044		0.0747692	0.0510815	0.0679441	0.0266729	0.0864624	0.0463083	0.0140648	0.0668652		0.0747692	0.0510815	0.00826273	0.040439	0.0218459	0.0565374	0.0071514	0.00322366		0.0747692	0.0510815	0.0659992	0.0284402	0.0341947	0.0363952	0.0296919	0.0552249		0.0747692	0.0510815	0.0424286	0.0254276	0.0257962	0.0621322	0.0229813	0.00709857		0.0747692	0.0510815	0.00283325	0.00349211	0.00258843
0.051477	0.0669229	0.00931044	0.0127481	0.00250734	0.00285082	0.00251781	0.00271002		0.051477	0.0669229	0.0785104	0.0410361	0.0839034	0.0372326	0.0100589	0.0519271		0.051477	0.0669229	0.0290437	0.014519	0.015182	0.0142042	0.00697058	0.00312803		0.051477	0.0669229	0.0776027	0.0145822	0.018663	0.0671604	0.0137778	0.0235636		0.051477	0.0669229	0.0621358	0.0494974	0.0299406	0.00520034	0.0274926	0.0428637		0.051477	0.0669229	0.00274574	0.00349498	0.00266846
0.0394026	0.0411462	0.0150132	0.00546225	0.00243392	0.00295087	0.00247027	0.00293204		0.0394026	0.0411462	0.0894214	0.0660078	0.00570515	0.0490688	0.0606088	0.0279399		0.0394026	0.0411462	0.0330234	0.0309059	0.00887368	0.0351557	0.0417242	0.00295298		0.0394026	0.0411462	0.0678017	0.025315	0.0363114	0.0407836	0.0319149	0.0553242		0.0394026	0.0411462	0.0681321	0.0352978	0.071714	0.053133	0.00738414	0.0204794		0.0394026	0.0411462	0.00262183	0.00364651	0.00251814
0.0617958	0.0763889	0.00494276	0.0201785	0.00256256	0.0030441	0.00231186	0.0027284		0.0617958	0.0763889	0.0685007	0.0683945	0.0505007	0.0338164	0.0367275	0.0306924		0.0617958	0.0763889	0.0358579	0.0653735	0.0293804	0.00946172	0.0612715	0.00291435		0.0617958	0.0763889	0.0761136	0.0244044	0.0226509	0.136282	0.0274577	0.0454436		0.0617958	0.0763889	0.0541864	0.0421687	0.0482523	0.0458355	0.0248207	0.0571095		0.0617958	0.0763889	0.00271641	0.00326121	0.00287773
0.0432019	0.047731	0.0184636	0.0107578	0.00252316	0.00275655	0.00234151	0.00297693		0.0432019	0.047731	0.0359682	0.064501	0.0595059	0.0338614	0.0245713	0.0619632		0.0432019	0.047731	0.0591624	0.042095	0.044597	0.0459085	0.0174169	0.00316607		0.0432019	0.047731	0.0837353	0.0190917	0.0439539	0.0334559	0.0112138	0.056273		0.0432019	0.047731	0.040247	0.0337791	0.0485007	0.0225684	0.0188949	0.0427087		0.0432019	0.047731	0.00269323	0.00320047	0.00261028
0.0444173	0.0278186	0.00679178	0.0100365	0.00227343	0.00318137	0.00236143	0.00265405		0.0444173	0.0278186	0.0431313	0.0382297	0.0930345	0.0606364	0.0345023	0.0239201		0.0444173	0.0278186	0.0170988	0.0803643	0.0087545	0.0304527	0.0269793	0.00353924		0.0444173	0.0278186	0.0814004	0.0149087	0.0582081	0.0499417	0.0288006	0.0625414		0.0444173	0.0278186	0.0391506	0.0591237	0.0533149	0.0479917	0.017446	0.0849358		0.0444173	0.0278186	0.00238903	0.00352109	0.00260652
0.0681203	0.0377952	0.0198923	0.0134923	0.00259868	0.00309694	0.00244118	0.00294277		0.0681203	0.0377952	0.0435559	0.0278167	0.0220892	0.0521898	0.0182173	0.0321299		0.0681203	0.0377952	0.0233848	0.0881293	0.0454058	0.00563306	0.0658587	0.00299475		0.0681203	0.0377952	0.0419185	0.0615508	0.0439754	0.05858	0.0325966	0.057482		0.0681203	0.0377952	0.0533043	0.0420524	0.0374951	0.0295005	0.0262725	0.0711153		0.0681203	0.0377952	0.0027581	0.00326067	0.00292107
0.0210052	0.0476786	0.0239171	0.0206086	0.00233999	0.00316394	0.00222797	0.00301861		0.0210052	0.0476786	0.0553839	0.0705254	0.0504283	0.0572192	0.0222366	0.0401623		0.0210052	0.0476786	0.010229	0.0289584	0.00714655	0.0128542	0.103219	0.00283915		0.0210052	0.0476786	0.0268899	0.0209857	0.0170895	0.0629199	0.0198227	0.0410847		0.0210052	0.0476786	0.0401913	0.0437673	0.0488922	0.042487	0.00750186	0.0367663		0.0210052	0.0476786	0.00298209	0.00341957	0.00280974
0.0397902	0.0284533	0.00903885	0.0131146	0.00221162	0.00293973	0.002424	0.00291395		0.0397902	0.0284533	0.0665274	0.079406	0.0545604	0.0405	0.079983	0.051737		0.0397902	0.0284533	0.00681165	0.00604448	0.028806	0.00538799	0.0972521	0.00283196		0.0397902	0.0284533	0.0472117	0.0295987	0.0537154	0.0596191	0.0185037	0.0361218		0.0397902	0.0284533	0.0414835	0.0404757	0.0279849	0.0301305	0.0152189	0.0440702		0.0397902	0.0284533	0.00304072	0.00327702	0.00281911
0.0436962	0.0526171	0.010208	0.0162938	0.00232691	0.00289232	0.00234589	0.00270469		0.0436962	0.0526171	0.0450239	0.0626004	0.056257	0.060251	0.019142	0.0471313		0.0436962	0.0526171	0.0258062	0.0713469	0.0451954	0.00914128	0.0315686	0.00292988		0.0436962	0.0526171	0.0294669	0.0565577	0.0286995	0.0582348	0.0237273	0.0669749		0.0436962	0.0526171	0.0373659	0.084111	0.0573198	0.0481078	0.0426782	0.060665		0.0436962	0.0526171	0.00277856	0.00336604	0.00275787
0.0502651	0.0298592	0.0396247	0.00610174	0.00233802	0.00283159	0.00315724	0.00272376		0.0502651	0.0298592	0.0588644	0.0355376	0.0648286	0.062043	0.0281756	0.0329239		0.0502651	0.0298592	0.0368729	0.0296045	0.00786742	0.00628948	0.0744846	0.00318434		0.0502651	0.0298592	0.0210026	0.0169527	0.045618	0.0430683	0.0272639	0.0139609		0.0502651	0.0298592	0.0309443	0.0837471	0.0236057	0.0423877	0.0197144	0.0740858		0.0502651	0.0298592	0.00266116	0.00303005	0.00267494
0.0200394	0.0349726	0.0161334	0.00451266	0.00224777	0.00296674	0.00231258	0.00299493		0.0200394	0.0349726	0.0546127	0.0613348	0.0677877	0.0523923	0.0189256	0.0232298		0.0200394	0.0349726	0.0289918	0.0525717	0.019408	0.00794661	0.0181631	0.00286238		0.0200394	0.0349726	0.0416089	0.0244207	0.0412693	0.0734475	0.0374672	0.00458857		0.0200394	0.0349726	0.0420341	0.107027	0.0416591	0.0349797	0.0101474	0.0443257		0.0200394	0.0349726	0.00258039	0.00377408	0.00289313
0.00948543	0.0587221	0.00584215	0.0105006	0.00227545	0.00305312	0.00227861	0.00277241		0.00948543	0.0587221	0.0810444	0.0362797	0.0641121	0.0249052	0.0534136	0.0341866		0.00948543	0.0587221	0.0366952	0.0604477	0.0104686	0.0374279	0.0530767	0.00307956		0.00948543	0.0587221	0.0452601	0.0273085	0.0286115	0.0622456	0.0226764	0.0695338		0.00948543	0.0587221	0.0479771	0.0413275	0.0511752	0.0343363	0.016365	0.0389257		0.00948543	0.0587221	0.00312496	0.00360255	0.00291575
0.0371457	0.024247	0.039111	0.0856428	0.00251763	0.00316208	0.00227864	0.0029812		0.0371457	0.024247	0.0526698	0.0479463	0.0502585	0.0859769	0.0646852	0.0353912		0.0371457	0.024247	0.0314287	0.0524115	0.00368359	0.0179418	0.0534226	0.00305655		0.0371457	0.024247	0.0252232	0.0415622	0.0246007	0.0624598	0.0279797	0.00468153		0.0371457	0.024247	0.0334402	0.0597681	0.0780393	0.0510855	0.0155055	0.045855		0.0371457	0.024247	0.0027886	0.00367362	0.00282296
0.0493551	0.0188331	0.0347122	0.006949	0.00232341	0.00299431	0.00224977	0.00279741		0.0493551	0.0188331	0.0679566	0.0637641	0.0465574	0.0775453	0.0298692	0.0169664		0.0493551	0.0188331	0.0518493	0.0287881	0.0232072	0.0765428	0.0750686	0.00311655		0.0493551	0.0188331	0.0356346	0.0285169	0.0299176	0.0903013	0.048102	0.0736504		0.0493551	0.0188331	0.00407159	0.0163579	0.0584525	0.0294456	0.0263061	0.0782664		0.0493551	0.0188331	0.00252525	0.00358428	0.0028197
0.025778	0.0421217	0.00672182	0.0580357	0.00233399	0.00285897	0.00249287	0.00272861		0.025778	0.0421217	0.061302	0.0617227	0.0625937	0.0501641	0.0337743	0.0443349		0.025778	0.0421217	0.028983	0.0321347	0.00692014	0.00795977	0.0804985	0.00327273		0.025778	0.0421217	0.0361869	0.0330221	0.0365092	0.0579083	0.0308321	0.0861189		0.025778	0.0421217	0.041653	0.0289536	0.0357014	0.085373	0.034673	0.0320784		0.025778	0.0421217	0.00306511	0.00326394	0.00289798
0.0664306	0.0443704	0.00384875	0.0227839	0.00238317	0.00288814	0.00231979	0.0029125		0.0664306	0.0443704	0.0645175	0.0460244	0.0762995	0.00452848	0.0134815	0.0385506		0.0664306	0.0443704	0.0191449	0.0514493	0.0191532	0.049053	0.0756841	0.00278059		0.0664306	0.0443704	0.0401142	0.020137	0.0300191	0.0461352	0.0114826	0.0132567		0.0664306	0.0443704	0.0453023	0.0853149	0.115705	0.0411988	0.0202424	0.0517888		0.0664306	0.0443704	0.00312264	0.00305676	0.00255392
0.0590001	0.0660657	0.0424879	0.0444291	0.00229469	0.00284019	0.00227527	0.00308401		0.0590001	0.0660657	0.0768573	0.044621	0.0409804	0.0680356	0.0287911	0.0299943		0.0590001	0.0660657	0.0837418	0.0353878	0.0483011	0.0815428	0.023406	0.00302736		0.0590001	0.0660657	0.0328539	0.0209451	0.0332427	0.0623884	0.0155865	0.0265316		0.0590001	0.0660657	0.0570634	0.0333661	0.0571018	0.0307451	0.0204019	0.0359273		0.0590001	0.0660657	0.0026969	0.00340629	0.00268002
0.0333527	0.0324002	0.0436482	0.022054	0.00260335	0.00299413	0.00246335	0.00286232		0.0333527	0.0324002	0.035495	0.0570518	0.0703659	0.0504119	0.0210916	0.0329243		0.0333527	0.0324002	0.048191	0.0378916	0.00765597	0.0648206	0.0379035	0.00281079		0.0333527	0.0324002	0.102696	0.020703	0.0427445	0.0606726	0.0226677	0.0539967		0.0333527	0.0324002	0.0503581	0.0306245	0.0672687	0.0380343	0.0167718	0.0533612		0.0333527	0.0324002	0.00256158	0.00346543	0.0026076
0.00512524	0.00516702	0.0272416	0.0149145	0.00228235	0.00302338	0.00247741	0.00278448		0.00512524	0.00516702	0.056657	0.0591767	0.114235	0.0344087	0.0385987	0.04057		0.00512524	0.00516702	0.0344867	0.0695481	0.0516336	0.0837163	0.0639195	0.00294445		0.00512524	0.00516702	0.0423144	0.0253071	0.0315325	0.03568	0.0359885	0.106974		0.00512524	0.00516702	0.0234155	0.0357578	0.0602775	0.0381547	0.0182822	0.0441188		0.00512524	0.00516702	0.00295988	0.00317016	0.00261775
0.0470517	0.00726659	0.0042708	0.0395432	0.00245563	0.00289409	0.00227683	0.00281337		0.0470517	0.00726659	0.076794	0.0428434	0.0318899	0.0811233	0.0495693	0.033345		0.0470517	0.00726659	0.0363251	0.0549815	0.0199211	0.0441832	0.00600956	0.00331133		0.0470517	0.00726659	0.0396721	0.0546339	0.0284402	0.0351783	0.0138135	0.0612517		0.0470517	0.00726659	0.0523915	0.0459579	0.0806552	0.0292031	0.0210726	0.0523166		0.0470517	0.00726659	0.0027545	0.00376383	0.0024321
0.0249796	0.0403012	0.0125307	0.0350019	0.00225875	0.00279281	0.00240069	0.00273958		0.0249796	0.0403012	0.0429105	0.049897	0.126844	0.0627133	0.0239402	0.0454116		0.0249796	0.0403012	0.0395508	0.0179806	0.0104298	0.0511997	0.00237961	0.0031245		0.0249796	0.0403012	0.0394638	0.0103309	0.0990932	0.0592848	0.0311519	0.0136537		0.0249796	0.0403012	0.0559371	0.0368904	0.0759775	0.0334317	0.00365444	0.0363164		0.0249796	0.0403012	0.00292652	0.00362076	0.00304835
0.0162488	0.0548098	0.00808877	0.0596939	0.00230771	0.00288091	0.00255667	0.00285509		0.0162488	0.0548098	0.0474579	0.0561428	0.0944191	0.00500746	0.0315568	0.0486898		0.0162488	0.0548098	0.0522901	0.0783704	0.0849684	0.0313792	0.00239297	0.00311771		0.0162488	0.0548098	0.067588	0.0431841	0.0677974	0.0511286	0.0483209	0.0172239		0.0162488	0.0548098	0.0240226	0.0440461	0.0316858	0.0449574	0.0177883	0.0558745		0.0162488	0.0548098	0.00269729	0.0033145	0.0024765
0.00871289	0.0475692	0.0338662	0.00532177	0.00228088	0.00280462	0.00243205	0.00290251		0.00871289	0.0475692	0.0631335	0.0483249	0.0850139	0.00466557	0.0758203	0.0198174		0.00871289	0.0475692	0.0219923	0.0873724	0.0341095	0.0158743	0.00249821	0.0028866		0.00871289	0.0475692	0.0507832	0.0249249	0.0473397	0.0691069	0.0286398	0.0512199		0.00871289	0.0475692	0.0337206	0.0315363	0.0777237	0.0417998	0.0159674	0.0276596		0.00871289	0.0475692	0.00273116	0.00354226	0.00257058
0.0238223	0.0230168	0.0169901	0.0223181	0.00233776	0.00308265	0.00240788	0.00302078		0.0238223	0.0230168	0.0171985	0.0598814	0.116011	0.0845558	0.025208	0.0442765		0.0238223	0.0230168	0.0177298	0.0594157	0.025206	0.0176024	0.00274357	0.00286889		0.0238223	0.0230168	0.0481223	0.0305872	0.0755919	0.0532823	0.0225347	0.0276351		0.0238223	0.0230168	0.055181	0.0369645	0.0685008	0.0398488	0.0263002	0.0197624		0.0238223	0.0230168	0.00273787	0.0034809	0.00260958
0.00857631	0.0449323	0.0349067	0.0676101	0.00234672	0.00321297	0.00235433	0.00284033		0.00857631	0.0449323	0.0340438	0.0465608	0.00404744	0.03301	0.0428683	0.0533059		0.00857631	0.0449323	0.0171013	0.0544464	0.0136434	0.0627143	0.00267611	0.00337157		0.00857631	0.0449323	0.0455241	0.0333284	0.0603739	0.0344625	0.0368948	0.0224945		0.00857631	0.0449323	0.0318162	0.0328432	0.0400791	0.0254341	0.0180269	0.0485019		0.00857631	0.0449323	0.00243005	0.00337335	0.00260649
0.00575285	0.0313387	0.00606878	0.00673828	0.00222999	0.0030405	0.00236713	0.0028376		0.00575285	0.0313387	0.0577708	0.0740719	0.0131932	0.0653049	0.0208041	0.0456518		0.00575285	0.0313387	0.0297167	0.0694147	0.01082	0.0573153	0.00280634	0.00324755		0.00575285	0.0313387	0.0459534	0.0157231	0.0362239	0.0494694	0.0126294	0.0402032		0.00575285	0.0313387	0.036914	0.0347425	0.0257962	0.0535414	0.011278	0.0666588		0.00575285	0.0313387	0.00262989	0.00348221	0.00271152
0.00692509	0.0325128	0.0342375	0.0134002	0.00235093	0.0029238	0.00227987	0.00282461		0.00692509	0.0325128	0.039826	0.054206	0.0704041	0.0265058	0.115613	0.0269554		0.00692509	0.0325128	0.0246688	0.0584399	0.0170667	0.0393779	0.00258264	0.00299813		0.00692509	0.0325128	0.0446145	0.0431963	0.0427927	0.0643721	0.0264693	0.053954		0.00692509	0.0325128	0.0430756	0.0347466	0.03142	0.0464685	0.00725743	0.0275655		0.00692509	0.0325128	0.00278772	0.0035265	0.00271225
0.0277453	0.0277431	0.0561451	0.0242953	0.0023724	0.00306339	0.0023846	0.00316344		0.0277453	0.0277431	0.0460305	0.0281572	0.112621	0.0573358	0.0262383	0.0545673		0.0277453	0.0277431	0.0212296	0.0944037	0.00536106	0.00434204	0.00249577	0.00301376		0.0277453	0.0277431	0.0403456	0.0307928	0.101468	0.0545048	0.0289792	0.0370019		0.0277453	0.0277431	0.0430011	0.0360522	0.0258835	0.0340172	0.0120985	0.0352645		0.0277453	0.0277431	0.00274073	0.00350237	0.00241401
0.0116944	0.0370739	0.0139213	0.0350614	0.00247317	0.00305311	0.00235503	0.00288629		0.0116944	0.0370739	0.0535438	0.0672603	0.0246969	0.0347645	0.0315097	0.0282417		0.0116944	0.0370739	0.0341684	0.0625299	0.00607674	0.0386688	0.00248408	0.00307666		0.0116944	0.0370739	0.0244677	0.032006	0.0357805	0.0755459	0.0210652	0.0334748		0.0116944	0.0370739	0.0404175	0.0427047	0.034406	0.050248	0.0115744	0.0751584		0.0116944	0.0370739	0.00281902	0.00354377	0.00242597
0.0187936	0.0445667	0.0171975	0.0696383	0.00262182	0.00301633	0.00251188	0.00280165		0.0187936	0.0445667	0.0586953	0.0542308	0.0432965	0.0738789	0.0416084	0.033306		0.0187936	0.0445667	0.0223596	0.0612386	0.00604479	0.00782451	0.00255164	0.00295181		0.0187936	0.0445667	0.104625	0.0191785	0.033266	0.0343393	0.0325498	0.041752		0.0187936	0.0445667	0.0352007	0.0470902	0.0317511	0.0480266	0.00639199	0.0574845		0.0187936	0.0445667	0.00258957	0.00357065	0.00250286
0.00789967	0.0418781	0.0356878	0.112531	0.00227977	0.00298929	0.00286317	0.00309966		0.00789967	0.0418781	0.0408187	0.0621427	0.090919	0.0856369	0.0362303	0.0448749		0.00789967	0.0418781	0.0233637	0.0697733	0.00440259	0.053336	0.00239555	0.00299709		0.00789967	0.0418781	0.0299549	0.0190281	0.0400228	0.0576697	0.0404487	0.0566204		0.00789967	0.0418781	0.0493027	0.0354462	0.0622933	0.0323642	0.011715	0.0462613		0.00789967	0.0418781	0.00319571	0.00329	0.00261527
0.0062216	0.0235529	0.0431472	0.0240148	0.0026222	0.00306753	0.00232635	0.00276776		0.0062216	0.0235529	0.00373187	0.0571884	0.0923749	0.115786	0.00320877	0.0561514		0.0062216	0.0235529	0.0190604	0.0420786	0.0604149	0.0116047	0.00265677	0.00297523		0.0062216	0.0235529	0.0283023	0.0745995	0.0272968	0.0421666	0.0227641	0.04642		0.0062216	0.0235529	0.0501527	0.0372163	0.0515979	0.0431192	0.00830395	0.0663371		0.0062216	0.0235529	0.00272844	0.00317371	0.00265631
0.0408503	0.0290024	0.0331355	0.00792465	0.00227422	0.00287266	0.00246345	0.00279907		0.0408503	0.0290024	0.0237176	0.0357549	0.0949589	0.0749248	0.0408733	0.00505612		0.0408503	0.0290024	0.0329208	0.0559708	0.0173229	0.0859975	0.00229346	0.00284172		0.0408503	0.0290024	0.0394108	0.0342394	0.040698	0.0610493	0.00747865	0.0411402		0.0408503	0.0290024	0.0339978	0.0410279	0.12324	0.0460305	0.00952952	0.0824794		0.0408503	0.0290024	0.00294741	0.00367492	0.00255508
0.0311621	0.0399336	0.0432365	0.08529	0.0026211	0.00307899	0.00250367	0.00305056		0.0311621	0.0399336	0.00349591	0.00489188	0.0306887	0.128264	0.0374765	0.0423146		0.0311621	0.0399336	0.0340245	0.0702823	0.0551658	0.0684579	0.00265465	0.00299718		0.0311621	0.0399336	0.0324003	0.0177128	0.0299864	0.0423946	0.0102163	0.0402461		0.0311621	0.0399336	0.0280617	0.0261149	0.0332445	0.0501852	0.00413091	0.0589988		0.0311621	0.0399336	0.00279105	0.00359558	0.00264828
0.00572017	0.0372736	0.0324556	0.0296978	0.00227502	0.00299168	0.00264474	0.00304305		0.00572017	0.0372736	0.0310817	0.0608067	0.00996747	0.0567304	0.0187236	0.0364886		0.00572017	0.0372736	0.0292903	0.101249	0.018548	0.00467806	0.0024339	0.00362402		0.00572017	0.0372736	0.00956108	0.0180398	0.0422403	0.084201	0.0440874	0.0479016		0.00572017	0.0372736	0.0244118	0.0467492	0.0765276	0.0613618	0.0331595	0.0436409		0.00572017	0.0372736	0.00281504	0.0033045	0.00238387
0.0722117	0.0469706	0.0378927	0.0428432	0.0025596	0.00321453	0.00277041	0.00272012		0.0722117	0.0469706	0.0144302	0.0660506	0.0356569	0.026005	0.0600247	0.0533517		0.0722117	0.0469706	0.0263144	0.0526286	0.0696537	0.0487074	0.0023895	0.00304955		0.0722117	0.0469706	0.0332608	0.0576595	0.028848	0.0581511	0.0309914	0.0616387		0.0722117	0.0469706	0.021263	0.0239635	0.0967171	0.0521082	0.0496121	0.0341307		0.0722117	0.0469706	0.00275016	0.0036909	0.00274802
0.0506575	0.0431423	0.00828019	0.0141243	0.00260189	0.00290507	0.00274832	0.00273118		0.0506575	0.0431423	0.0446353	0.028271	0.097322	0.0642542	0.0357603	0.0505815		0.0506575	0.0431423	0.0299741	0.0587112	0.0119431	0.103595	0.00228142	0.00298515		0.0506575	0.0431423	0.0357791	0.0366816	0.0130409	0.0356061	0.0307901	0.0375535		0.0506575	0.0431423	0.0227943	0.0357349	0.0617975	0.0669349	0.0136127	0.077058		0.0506575	0.0431423	0.00252644	0.00350473	0.00280703
0.065193	0.0515586	0.0534727	0.0529814	0.00286421	0.00302958	0.0024172	0.00270038		0.065193	0.0515586	0.043309	0.0716377	0.0886826	0.148987	0.0403548	0.0522528		0.065193	0.0515586	0.027105	0.0671259	0.0679044	0.080824	0.00296789	0.00282443		0.065193	0.0515586	0.0236574	0.0296404	0.0403208	0.0472163	0.0312797	0.054304		0.065193	0.0515586	0.0310259	0.0456599	0.0399829	0.0417813	0.0185056	0.0233896		0.065193	0.0515586	0.0028543	0.00318448	0.00267691
0.0496318	0.0639704	0.00700592	0.0209854	0.00242105	0.00319554	0.00238386	0.00283783		0.0496318	0.0639704	0.044658	0.0720413	0.0179513	0.0778897	0.0701038	0.0392018		0.0496318	0.0639704	0.0344397	0.00702674	0.0399229	0.0470535	0.00245821	0.00303792		0.0496318	0.0639704	0.0403009	0.0413001	0.0492106	0.0393353	0.0304351	0.0505241		0.0496318	0.0639704	0.0380676	0.041977	0.0285686	0.0301427	0.00358442	0.0221016		0.0496318	0.0639704	0.00257568	0.00325435	0.00257795
0.0510603	0.0421557	0.012767	0.0719107	0.00275853	0.0028271	0.0025194	0.00290797		0.0510603	0.0421557	0.0265002	0.0420651	0.0904186	0.0716463	0.0396505	0.0251809		0.0510603	0.0421557	0.0277829	0.0746839	0.0323247	0.0257744	0.00246936	0.00319166		0.0510603	0.0421557	0.0375677	0.0414311	0.0372467	0.0679487	0.0235695	0.0585484		0.0510603	0.0421557	0.0659358	0.054085	0.0969693	0.0647007	0.00482347	0.0443983		0.0510603	0.0421557	0.00278514	0.00300485	0.00272272
0.0464017	0.0446752	0.0244665	0.0395992	0.0023411	0.00286782	0.00244883	0.00294132		0.0464017	0.0446752	0.0501479	0.0390191	0.0199384	0.0833856	0.0326634	0.0422996		0.0464017	0.0446752	0.0363093	0.0985625	0.0447128	0.00452619	0.00238916	0.00304819		0.0464017	0.0446752	0.0452349	0.0335117	0.028594	0.0672139	0.0391441	0.0813318		0.0464017	0.0446752	0.0305132	0.0301049	0.0723095	0.0888093	0.037505	0.0593285		0.0464017	0.0446752	0.00266184	0.00375001	0.00267325
0.0711276	0.0475244	0.00690092	0.076157	0.00264126	0.0029964	0.00285565	0.00285649		0.0711276	0.0475244	0.0433475	0.068016	0.00726847	0.0775053	0.0565223	0.0515981		0.0711276	0.0475244	0.070078	0.0219145	0.00923041	0.051256	0.00250288	0.00332941		0.0711276	0.0475244	0.0421926	0.0352349	0.0363934	0.0485293	0.0326416	0.0368987		0.0711276	0.0475244	0.0578504	0.0677567	0.0359373	0.0647613	0.0307487	0.0122371		0.0711276	0.0475244	0.00269477	0.00328688	0.00269171
0.0399091	0.0307556	0.0123376	0.0351724	0.00237995	0.00321526	0.00243143	0.00274944		0.0399091	0.0307556	0.0465769	0.0485247	0.0369093	0.111331	0.0183708	0.0559133		0.0399091	0.0307556	0.0271305	0.0886152	0.0244629	0.0063774	0.00240158	0.00295639		0.0399091	0.0307556	0.0344905	0.0344471	0.0462007	0.0474328	0.0265175	0.0411948		0.0399091	0.0307556	0.0413205	0.0546637	0.0371793	0.0399138	0.020766	0.00874493		0.0399091	0.0307556	0.00253218	0.00375818	0.00304811
0.0641254	0.0461877	0.0384092	0.00292883	0.00264645	0.00298653	0.00232063	0.00306917		0.0641254	0.0461877	0.0691914	0.0628578	0.0820593	0.0772247	0.0553593	0.0474525		0.0641254	0.0461877	0.0376836	0.0174309	0.0305112	0.0522877	0.00258297	0.00305223		0.0641254	0.0461877	0.0357375	0.0393875	0.0317992	0.103428	0.0370773	0.039094		0.0641254	0.0461877	0.0420389	0.048197	0.0489105	0.0534239	0.00451269	0.0272684		0.0641254	0.0461877	0.00242551	0.00342537	0.00284078
0.043379	0.0643644	0.0348668	0.00271538	0.00275608	0.00298137	0.00257981	0.00295587		0.043379	0.0643644	0.0285765	0.0325637	0.0455717	0.0899032	0.0650512	0.0462507		0.043379	0.0643644	0.0332589	0.0184459	0.04066	0.0506705	0.00232046	0.00289006		0.043379	0.0643644	0.0368135	0.0175179	0.0324274	0.0546571	0.0107317	0.0905335		0.043379	0.0643644	0.0208076	0.0479892	0.0499551	0.0370673	0.0283767	0.0440937		0.043379	0.0643644	0.0024967	0.0037851	0.00312493
0.0537031	0.0365912	0.0168101	0.00345386	0.0024839	0.00300207	0.002327	0.00274924		0.0537031	0.0365912	0.0276804	0.00440153	0.0286883	0.0716557	0.0391103	0.0455393		0.0537031	0.0365912	0.0272169	0.053525	0.0214216	0.0496139	0.00230753	0.0030034		0.0537031	0.0365912	0.0474729	0.0224695	0.0366449	0.0321708	0.0219717	0.0332127		0.0537031	0.0365912	0.0317989	0.0489946	0.132132	0.0468326	0.00827524	0.0118505		0.0537031	0.0365912	0.00260674	0.00349154	0.00300197
0.0423605	0.0424542	0.027239	0.00276122	0.0027829	0.00317447	0.00233531	0.00295054		0.0423605	0.0424542	0.0427115	0.0578907	0.0208507	0.0867926	0.0388044	0.0545217		0.0423605	0.0424542	0.0405318	0.0269253	0.0481359	0.0427767	0.00236301	0.00328789		0.0423605	0.0424542	0.0317726	0.029881	0.0350808	0.0330143	0.0349246	0.0411126		0.0423605	0.0424542	0.0459739	0.0605145	0.0379751	0.0421588	0.0331227	0.0141384		0.0423605	0.0424542	0.00259522	0.00365982	0.00251021
0.0861185	0.0533526	0.0179405	0.00276473	0.00229776	0.00290177	0.00228594	0.00282758		0.0861185	0.0533526	0.0312032	0.0577632	0.0208823	0.0752834	0.0441566	0.0682334		0.0861185	0.0533526	0.0278305	0.087723	0.026267	0.0653325	0.0023202	0.00308351		0.0861185	0.0533526	0.0309625	0.0283927	0.0324604	0.0250293	0.0318589	0.0190459		0.0861185	0.0533526	0.062949	0.0360149	0.054458	0.0401526	0.00678009	0.0239369		0.0861185	0.0533526	0.00257911	0.00351564	0.00237423
0.0463611	0.0288039	0.0341654	0.00271628	0.00251556	0.00281232	0.00249472	0.00273858		0.0463611	0.0288039	0.0373787	0.109072	0.0728938	0.126629	0.0258137	0.0956574		0.0463611	0.0288039	0.0576823	0.0500576	0.0398949	0.0091351	0.00238206	0.00298571		0.0463611	0.0288039	0.0309142	0.0405828	0.0378531	0.0230851	0.0337809	0.0161369		0.0463611	0.0288039	0.0458553	0.0426614	0.0519489	0.023931	0.00661189	0.0313412		0.0463611	0.0288039	0.00267322	0.00380012	0.00275583
0.0494803	0.0460899	0.00717299	0.00301581	0.00286898	0.00315058	0.00266737	0.00286095		0.0494803	0.0460899	0.0430065	0.129995	0.0417294	0.153748	0.0434085	0.040081		0.0494803	0.0460899	0.0165493	0.0174708	0.0384263	0.0270539	0.00319261	0.00316024		0.0494803	0.0460899	0.0355463	0.0395084	0.0226322	0.0219373	0.0271514	0.0619638		0.0494803	0.0460899	0.0515778	0.0421164	0.0492249	0.0705804	0.0293813	0.0180531		0.0494803	0.0460899	0.00272426	0.00358995	0.00253022
0.0687148	0.0249751	0.0572635	0.00295831	0.00274342	0.00325739	0.00265991	0.00267007		0.0687148	0.0249751	0.00404981	0.037139	0.0754092	0.0332833	0.0608897	0.0492586		0.0687148	0.0249751	0.0264941	0.108653	0.0346926	0.0291614	0.00257657	0.00288378		0.0687148	0.0249751	0.0284638	0.0603628	0.0323346	0.0169789	0.0565819	0.0579503		0.0687148	0.0249751	0.0495158	0.0595754	0.0429866	0.0399445	0.00427578	0.0293966		0.0687148	0.0249751	0.00256603	0.00340778	0.00293031
0.0409347	0.0317272	0.0391828	0.00277225	0.00264627	0.00313745	0.00244279	0.00269125		0.0409347	0.0317272	0.0535663	0.0560392	0.0691018	0.0428447	0.0500454	0.079198		0.0409347	0.0317272	0.0271877	0.0945638	0.0444666	0.00671017	0.00250184	0.00317905		0.0409347	0.0317272	0.0495434	0.0413048	0.030571	0.0501393	0.0404707	0.0254927		0.0409347	0.0317272	0.0475175	0.047508	0.0522769	0.0548077	0.0285827	0.105808		0.0409347	0.0317272	0.00262592	0.00338729	0.00290649
0.0330132	0.0412497	0.0501606	0.00284751	0.00229218	0.00305027	0.00251393	0.00273323		0.0330132	0.0412497	0.0411284	0.0635801	0.051417	0.0667008	0.0521095	0.0697737		0.0330132	0.0412497	0.0239323	0.0337993	0.0280238	0.00855358	0.0025633	0.00315452		0.0330132	0.0412497	0.0652353	0.013687	0.02436	0.0350049	0.0415125	0.0462371		0.0330132	0.0412497	0.0387195	0.0221737	0.0777227	0.0615406	0.00617258	0.035341		0.0330132	0.0412497	0.00232206	0.00363483	0.00259633
0.0419813	0.0526516	0.040896	0.00299251	0.00302583	0.00293889	0.00262501	0.00276492		0.0419813	0.0526516	0.051209	0.0627793	0.0615016	0.0610046	0.0290427	0.0336579		0.0419813	0.0526516	0.0314819	0.0744208	0.0402567	0.0491155	0.0029068	0.00299032		0.0419813	0.0526516	0.0441097	0.0230744	0.0993468	0.0331703	0.0341373	0.0160067		0.0419813	0.0526516	0.0496068	0.0196978	0.066518	0.0362099	0.0122545	0.0285374		0.0419813	0.0526516	0.00250422	0.00327361	0.00284328
0.0549233	0.0347719	0.0370519	0.00293066	0.00291153	0.00320048	0.00258468	0.00277639		0.0549233	0.0347719	0.0389146	0.0351432	0.0714595	0.0556633	0.0397985	0.0357188		0.0549233	0.0347719	0.0195474	0.00434134	0.0545212	0.0396547	0.00287274	0.00293499		0.0549233	0.0347719	0.020182	0.0341144	0.0350962	0.0293266	0.0184794	0.0398921		0.0549233	0.0347719	0.0590676	0.0443635	0.0536661	0.0707301	0.00643656	0.0343463		0.0549233	0.0347719	0.0025751	0.00351297	0.00247188
0.0343057	0.0616953	0.0168232	0.00311647	0.00292613	0.00311639	0.00238478	0.00294081		0.0343057	0.0616953	0.0410197	0.0353602	0.04879	0.078219	0.0834903	0.0318995		0.0343057	0.0616953	0.0267127	0.154503	0.0376083	0.00672981	0.0029571	0.00300694		0.0343057	0.0616953	0.0228547	0.0199025	0.0410945	0.040585	0.0411646	0.0504561		0.0343057	0.0616953	0.0362379	0.019724	0.0596926	0.0469984	0.0071004	0.0472765		0.0343057	0.0616953	0.00280581	0.00362618	0.00270293
0.0432046	0.0400784	0.0256134	0.00273951	0.00266041	0.00306914	0.00241776	0.002903		0.0432046	0.0400784	0.0205503	0.0387972	0.0542596	0.0517563	0.0390537	0.0452812		0.0432046	0.0400784	0.0250935	0.164836	0.0347547	0.0482966	0.00266655	0.00322483		0.0432046	0.0400784	0.0505071	0.0354851	0.0335865	0.03198	0.0378691	0.0380997		0.0432046	0.0400784	0.0412057	0.0712387	0.0376789	0.0495591	0.0137855	0.0404289		0.0432046	0.0400784	0.00255491	0.00348492	0.00278387
0.0215359	0.0735539	0.00433525	0.00285806	0.00241166	0.00289625	0.00260529	0.00268549		0.0215359	0.0735539	0.0286163	0.0593367	0.0851739	0.0479687	0.0458896	0.0561076		0.0215359	0.0735539	0.013683	0.0753955	0.0233995	0.0165046	0.00252849	0.00287173		0.0215359	0.0735539	0.0227069	0.0552417	0.0392877	0.0393446	0.0397754	0.0400807		0.0215359	0.0735539	0.0380411	0.0450312	0.0557361	0.0436781	0.0100084	0.0277358		0.0215359	0.0735539	0.00256976	0.00329707	0.00282354
0.0377626	0.0537419	0.0229378	0.0030101	0.00269478	0.00300616	0.00254929	0.00256293		0.0377626	0.0537419	0.0159916	0.0447194	0.0837414	0.0414003	0.0622642	0.0344267		0.0377626	0.0537419	0.0406311	0.0871749	0.022875	0.0077738	0.00247894	0.00303428		0.0377626	0.0537419	0.0773717	0.018122	0.0651597	0.0457646	0.0310486	0.0409162		0.0377626	0.0537419	0.0538487	0.0664074	0.0685703	0.0391674	0.024692	0.028103		0.0377626	0.0537419	0.00254806	0.00332641	0.00268779
0.0435964	0.0872223	0.0225729	0.00284852	0.00230733	0.00311084	0.00238267	0.0025578		0.0435964	0.0872223	0.03257	0.0360163	0.0429315	0.0498819	0.0748675	0.0332696		0.0435964	0.0872223	0.025417	0.0791465	0.0278789	0.00496831	0.00310751	0.00295438		0.0435964	0.0872223	0.0671318	0.00852841	0.0343893	0.0464	0.0330077	0.0509051		0.0435964	0.0872223	0.0366061	0.0452849	0.0475041	0.038757	0.0248058	0.030404		0.0435964	0.0872223	0.00252219	0.00351653	0.00266042
0.0686556	0.0446054	0.0354831	0.00287333	0.0022963	0.00288545	0.00247666	0.00278508		0.0686556	0.0446054	0.0285972	0.0353179	0.0311999	0.0531033	0.0345691	0.0652548		0.0686556	0.0446054	0.0380933	0.0719109	0.0523622	0.0148171	0.002617	0.00302251		0.0686556	0.0446054	0.0650585	0.00559013	0.0254187	0.102973	0.0191092	0.0405976		0.0686556	0.0446054	0.0448713	0.0563453	0.0993378	0.052921	0.0130378	0.0244271		0.0686556	0.0446054	0.0026207	0.0036547	0.00264572
0.0584632	0.0052909	0.0530983	0.00414115	0.00230598	0.00299908	0.00252476	0.00300496		0.0584632	0.0052909	0.0285632	0.0624099	0.0361599	0.0162079	0.0466636	0.0353712		0.0584632	0.0052909	0.0523925	0.147608	0.0598661	0.00515153	0.00250323	0.00364531		0.0584632	0.0052909	0.126	0.0192335	0.0229901	0.0050425	0.0443601	0.0602397		0.0584632	0.0052909	0.027741	0.0598241	0.0355925	0.0428266	0.020134	0.02849		0.0584632	0.0052909	0.00310475	0.00345407	0.0028138
0.0490166	0.0222456	0.0504056	0.00290164	0.00244413	0.00311379	0.00246606	0.00289989		0.0490166	0.0222456	0.0425683	0.031525	0.0837549	0.0549459	0.0406036	0.0345769		0.0490166	0.0222456	0.024864	0.0700737	0.0570056	0.0584931	0.00270044	0.003735		0.0490166	0.0222456	0.019119	0.03954	0.0407049	0.0613095	0.0482921	0.0741407		0.0490166	0.0222456	0.0401044	0.0606251	0.068079	0.0274062	0.00749629	0.0388773		0.0490166	0.0222456	0.00258969	0.00323995	0.00249022
0.0442106	0.0643648	0.0635705	0.0026725	0.00267153	0.00290164	0.00267804	0.00289235		0.0442106	0.0643648	0.0277233	0.025248	0.0389737	0.0186455	0.0206093	0.0306238		0.0442106	0.0643648	0.0342843	0.0873112	0.00432318	0.0408911	0.00239883	0.00288667		0.0442106	0.0643648	0.0672699	0.0172821	0.0393997	0.00521945	0.040535	0.0771253		0.0442106	0.0643648	0.0384692	0.0753526	0.0809889	0.0587232	0.029337	0.0202521		0.0442106	0.0643648	0.00281327	0.00311432	0.00274654
0.071466	0.0377417	0.0228979	0.00280664	0.00263726	0.00318153	0.00226341	0.00274043		0.071466	0.0377417	0.0617614	0.0670111	0.021858	0.0527672	0.0349082	0.0781093		0.071466	0.0377417	0.0388344	0.0788228	0.0189483	0.0871973	0.0024157	0.00337876		0.071466	0.0377417	0.0625781	0.0073634	0.0421973	0.0885929	0.0535001	0.0578672		0.071466	0.0377417	0.0265142	0.0832759	0.0494981	0.0381219	0.0238952	0.0295578		0.071466	0.0377417	0.00270469	0.00336817	0.0028616
0.0756521	0.0605156	0.0658315	0.0040168	0.00289407	0.00305206	0.00259428	0.00290363		0.0756521	0.0605156	0.0257925	0.0404581	0.0562059	0.0486994	0.0250837	0.0345566		0.0756521	0.0605156	0.0239917	0.0112205	0.0215449	0.00523483	0.0024919	0.00323781		0.0756521	0.0605156	0.0404007	0.0455683	0.0391622	0.0707446	0.0107216	0.0279372		0.0756521	0.0605156	0.0321379	0.0812208	0.0949185	0.0475404	0.0283434	0.0586196		0.0756521	0.0605156	0.00281421	0.00320995	0.00293353
0.0610063	0.087459	0.0189746	0.0029634	0.00255203	0.00369492	0.00243142	0.00284687		0.0610063	0.087459	0.0345273	0.0359425	0.0492853	0.0763788	0.0349448	0.0341951		0.0610063	0.087459	0.0503559	0.102971	0.0916473	0.0159219	0.00255306	0.00285625		0.0610063	0.087459	0.048439	0.0294798	0.0348678	0.0769118	0.0524894	0.0183865		0.0610063	0.087459	0.0388759	0.0648292	0.0519105	0.0590681	0.0127457	0.044542		0.0610063	0.087459	0.0025217	0.00379898	0.00281957
0.0174911	0.0312526	0.0825859	0.00281094	0.00245772	0.0029761	0.00243733	0.00278733		0.0174911	0.0312526	0.0399052	0.0248666	0.0206835	0.0325119	0.0745538	0.0356493		0.0174911	0.0312526	0.0313715	0.0102446	0.056112	0.00560789	0.00274444	0.00293556		0.0174911	0.0312526	0.0552389	0.054179	0.0505016	0.0670746	0.042576	0.0470897		0.0174911	0.0312526	0.0285767	0.0665577	0.02959	0.0525858	0.023193	0.0445421		0.0174911	0.0312526	0.00257508	0.0032626	0.00277479
0.0441491	0.0789784	0.0655674	0.0032414	0.00251685	0.00313443	0.00239163	0.00276491		0.0441491	0.0789784	0.0310374	0.0484267	0.0464957	0.0492344	0.0786043	0.0288954		0.0441491	0.0789784	0.0381541	0.0318864	0.0715078	0.00302314	0.00312994	0.00279024		0.0441491	0.0789784	0.0506287	0.0449228	0.0458144	0.0680733	0.0241724	0.0137566		0.0441491	0.0789784	0.0439669	0.0328196	0.042783	0.0337829	0.0118577	0.0281701		0.0441491	0.0789784	0.00279711	0.00365619	0.00299344
0.016217	0.0300108	0.0250857	0.00281266	0.00248746	0.0035544	0.00258856	0.00284808		0.016217	0.0300108	0.0267814	0.0474764	0.0288771	0.0344054	0.0481657	0.0386258		0.016217	0.0300108	0.0249357	0.0413384	0.103663	0.0032148	0.00241354	0.00283631		0.016217	0.0300108	0.0913953	0.0424936	0.0441144	0.0645195	0.0492705	0.0214442		0.016217	0.0300108	0.0517104	0.0457598	0.0559651	0.0426445	0.00832575	0.0312601		0.016217	0.0300108	0.00271949	0.00371155	0.00284124
0.0576276	0.046392	0.00371163	0.00351778	0.00233759	0.00373613	0.00243682	0.00281435		0.0576276	0.046392	0.0373791	0.0520505	0.0590329	0.0389688	0.0345658	0.0323283		0.0576276	0.046392	0.0324049	0.0466346	0.0071431	0.00317742	0.00281527	0.00295959		0.0576276	0.046392	0.0462292	0.0205869	0.0560394	0.0729478	0.0275649	0.0586529		0.0576276	0.046392	0.029373	0.0447221	0.0519667	0.048864	0.0144275	0.0640389		0.0576276	0.046392	0.00293778	0.00372071	0.00278497
0.00759493	0.0425777	0.0209379	0.00315506	0.00298862	0.0031056	0.00247059	0.00298271		0.00759493	0.0425777	0.0438994	0.0348043	0.0785492	0.00572371	0.0315095	0.0395182		0.00759493	0.0425777	0.0293314	0.0507319	0.0891833	0.00291659	0.00235906	0.00313016		0.00759493	0.0425777	0.0317606	0.0482596	0.0549999	0.100146	0.0262767	0.0362176		0.00759493	0.0425777	0.0402237	0.0442801	0.0412602	0.0332382	0.0201052	0.0457615		0.00759493	0.0425777	0.00290633	0.00316634	0.00274179
0.060382	0.0358168	0.00520617	0.00275619	0.0025511	0.00319246	0.00241332	0.00286343		0.060382	0.0358168	0.0318563	0.0479418	0.033278	0.0595025	0.0513486	0.0350863		0.060382	0.0358168	0.0589724	0.0598563	0.0536582	0.00305716	0.00241878	0.00306084		0.060382	0.0358168	0.0716924	0.0543827	0.0381421	0.089359	0.0355948	0.0677509		0.060382	0.0358168	0.054497	0.0341896	0.0705264	0.0610779	0.00928348	0.0172708		0.060382	0.0358168	0.00285644	0.00343713	0.0027941
0.00496468	0.0650201	0.0150386	0.00379072	0.0025229	0.00326312	0.00238028	0.00296604		0.00496468	0.0650201	0.00902651	0.024104	0.082845	0.0595026	0.0545843	0.0495305		0.00496468	0.0650201	0.0618728	0.0254885	0.054103	0.00319094	0.00279868	0.00332493		0.00496468	0.0650201	0.0320697	0.0320257	0.0265355	0.0620337	0.0248414	0.0493857		0.00496468	0.0650201	0.0685205	0.03634	0.0428573	0.0616401	0.0117726	0.0589994		0.00496468	0.0650201	0.0024634	0.00345207	0.00263712
0.0522219	0.0670418	0.0339541	0.00336914	0.00239292	0.00303894	0.00253782	0.00267781		0.0522219	0.0670418	0.0294814	0.036614	0.0332002	0.0437974	0.0760637	0.0564173		0.0522219	0.0670418	0.0309116	0.0173262	0.0381799	0.00302816	0.00234385	0.00345172		0.0522219	0.0670418	0.0162038	0.0886117	0.0297079	0.0527708	0.0263713	0.0298686		0.0522219	0.0670418	0.0711376	0.0388417	0.0534486	0.0887713	0.00561207	0.0461248		0.0522219	0.0670418	0.00257096	0.00331549	0.00258607
0.00671303	0.0255375	0.00365497	0.00281143	0.00306387	0.0033753	0.00244923	0.00295252		0.00671303	0.0255375	0.0111404	0.0697285	0.0602688	0.0426728	0.0591411	0.0800029		0.00671303	0.0255375	0.0304315	0.044692	0.0272287	0.00404093	0.00271	0.00288132		0.00671303	0.0255375	0.0513193	0.0418142	0.0235963	0.0729368	0.0274467	0.037688		0.00671303	0.0255375	0.0268391	0.0220574	0.0770885	0.0543017	0.0300976	0.0456863		0.00671303	0.0255375	0.00296715	0.00331143	0.00297522
0.0289309	0.0609594	0.00631359	0.00300444	0.00247168	0.00410483	0.00251784	0.00272936		0.0289309	0.0609594	0.0337555	0.0516277	0.0790717	0.0180772	0.0305294	0.0626586		0.0289309	0.0609594	0.0342784	0.0392323	0.0301556	0.00315463	0.00253055	0.00294146		0.0289309	0.0609594	0.0310498	0.0672343	0.0340157	0.03659	0.0567881	0.0255278		0.0289309	0.0609594	0.0851938	0.0465731	0.0515851	0.0245724	0.00597378	0.0624274		0.0289309	0.0609594	0.00301599	0.00334094	0.0030274
0.0101166	0.0760206	0.0394736	0.0026298	0.00259263	0.00295556	0.00241344	0.00297407		0.0101166	0.0760206	0.0348848	0.0801795	0.0270422	0.0472811	0.0260019	0.0641351		0.0101166	0.0760206	0.0253073	0.0223838	0.0553066	0.00314335	0.00268958	0.00363519		0.0101166	0.0760206	0.0401931	0.0337814	0.0398305	0.0716328	0.0375289	0.0795452		0.0101166	0.0760206	0.0535797	0.0381812	0.0386561	0.0388375	0.0460668	0.033828		0.0101166	0.0760206	0.00318169	0.00337322	0.00264695
0.0556123	0.055781	0.0576643	0.00292001	0.00281778	0.003165	0.00234678	0.00290136		0.0556123	0.055781	0.0123536	0.0214823	0.0365961	0.0450434	0.0472703	0.029872		0.0556123	0.055781	0.0517488	0.0788176	0.0412755	0.00306881	0.00299446	0.00294272		0.0556123	0.055781	0.0474577	0.0868379	0.0379273	0.0994509	0.0352003	0.0648692		0.0556123	0.055781	0.0813239	0.0367608	0.0362739	0.0545258	0.0355136	0.0465314		0.0556123	0.055781	0.0029769	0.0035369	0.00264299
0.00512861	0.0743923	0.0496401	0.00278667	0.0027629	0.00289391	0.00240349	0.00305602		0.00512861	0.0743923	0.0439259	0.0711599	0.0393954	0.0446344	0.0449015	0.0324475		0.00512861	0.0743923	0.0241973	0.0306344	0.0467346	0.00286696	0.00253182	0.00298141		0.00512861	0.0743923	0.0335858	0.00995895	0.0285131	0.0579337	0.0304078	0.0188626		0.00512861	0.0743923	0.0511885	0.0471919	0.0331064	0.0300798	0.0134272	0.0321805		0.00512861	0.0743923	0.00311851	0.0035232	0.00261599
0.0380292	0.0729772	0.00363772	0.00299988	0.0025555	0.00327968	0.0023831	0.00296508		0.0380292	0.0729772	0.0374435	0.0398422	0.05559	0.041016	0.0395727	0.0513736		0.0380292	0.0729772	0.0684006	0.0431991	0.0426361	0.00372407	0.00278729	0.00322313		0.0380292	0.0729772	0.0476662	0.0435111	0.0286129	0.0589694	0.0180421	0.108599		0.0380292	0.0729772	0.0345427	0.0464329	0.024366	0.0501349	0.0359143	0.0461173		0.0380292	0.0729772	0.00295305	0.0030595	0.00281907
0.0122791	0.0472976	0.00596238	0.00274979	0.00234205	0.00293516	0.00230086	0.00299359		0.0122791	0.0472976	0.0391598	0.0612484	0.0648041	0.0350107	0.0390266	0.0552465		0.0122791	0.0472976	0.0173546	0.12879	0.00491044	0.00302944	0.00232739	0.00296338		0.0122791	0.0472976	0.0374227	0.0222177	0.0238813	0.00986514	0.0239668	0.0145844		0.0122791	0.0472976	0.0497387	0.053946	0.0402045	0.0317027	0.0295899	0.0183493		0.0122791	0.0472976	0.00267264	0.00336652	0.00292479
0.0617934	0.0698369	0.0166139	0.00316655	0.00236541	0.00319031	0.00232831	0.00294059		0.0617934	0.0698369	0.0439298	0.0660186	0.0521745	0.0654535	0.0619491	0.112708		0.0617934	0.0698369	0.0230386	0.0368305	0.00383481	0.00315738	0.0024226	0.00284271		0.0617934	0.0698369	0.0524316	0.0883281	0.0446994	0.0446105	0.0358869	0.0191065		0.0617934	0.0698369	0.0430071	0.0551362	0.0503089	0.0506106	0.0644363	0.0446199		0.0617934	0.0698369	0.00256344	0.00365012	0.00294315
0.0321427	0.0417029	0.00349406	0.00287278	0.00246291	0.00308037	0.00243174	0.00265453		0.0321427	0.0417029	0.038623	0.142863	0.0650706	0.0675499	0.0404198	0.067579		0.0321427	0.0417029	0.0231495	0.0651667	0.0418381	0.00306152	0.00228447	0.00343077		0.0321427	0.0417029	0.0479501	0.0208466	0.0506944	0.00527977	0.0347091	0.0425552		0.0321427	0.0417029	0.036833	0.0426126	0.0334268	0.0504191	0.00679128	0.0426954		0.0321427	0.0417029	0.00246751	0.00295904	0.0028414
0.0359902	0.0370192	0.0221389	0.00297795	0.00242604	0.00294937	0.00241223	0.0028745		0.0359902	0.0370192	0.0556706	0.00460784	0.0430965	0.0437948	0.0427897	0.074994		0.0359902	0.0370192	0.0534453	0.0786159	0.00358288	0.00372503	0.00239374	0.00282119		0.0359902	0.0370192	0.043353	0.0651625	0.0535388	0.0835788	0.0416024	0.0697771		0.0359902	0.0370192	0.0640212	0.0454941	0.0422573	0.0672098	0.0292849	0.0299173		0.0359902	0.0370192	0.00269465	0.00303358	0.0027864
0.0395174	0.0347002	0.0573982	0.00278551	0.00251439	0.00375823	0.00247309	0.002989		0.0395174	0.0347002	0.023507	0.121503	0.0506009	0.0217734	0.0475786	0.0470646		0.0395174	0.0347002	0.0295948	0.056186	0.131359	0.0035497	0.00228334	0.00287023		0.0395174	0.0347002	0.0206796	0.0385036	0.0358692	0.0733532	0.0252828	0.051683		0.0395174	0.0347002	0.0774864	0.0152894	0.0644809	0.0477813	0.00441693	0.0581916		0.0395174	0.0347002	0.00262256	0.00352982	0.00269344
0.0516739	0.0317297	0.00321819	0.00289772	0.00267995	0.00316771	0.0023106	0.00287723		0.0516739	0.0317297	0.0460868	0.0432705	0.0788929	0.0263843	0.0325448	0.0620506		0.0516739	0.0317297	0.0318318	0.0704716	0.0432558	0.00298371	0.00234743	0.00300381		0.0516739	0.0317297	0.0479758	0.0731778	0.0306341	0.106822	0.0427903	0.0748724		0.0516739	0.0317297	0.0732627	0.0241295	0.0363911	0.0276914	0.0341939	0.0481998		0.0516739	0.0317297	0.0024438	0.00353722	0.00271671
0.00768689	0.0716956	0.0768071	0.00282403	0.00241061	0.00306507	0.00238754	0.00298872		0.00768689	0.0716956	0.0281181	0.0670084	0.0771026	0.0357285	0.0374948	0.0496851		0.00768689	0.0716956	0.030679	0.0452335	0.0362447	0.0027485	0.00259551	0.00293403		0.00768689	0.0716956	0.0609551	0.0252511	0.0353644	0.110235	0.0430174	0.0922202		0.00768689	0.0716956	0.0669932	0.0362398	0.0693308	0.0361879	0.0263035	0.0683141		0.00768689	0.0716956	0.00245635	0.00331886	0.00317359
0.0194751	0.0737952	0.00527891	0.00270906	0.00234073	0.00319034	0.0025678	0.00279059		0.0194751	0.0737952	0.0164822	0.0695743	0.0646432	0.0283482	0.0428369	0.0479416		0.0194751	0.0737952	0.0210302	0.066915	0.0647884	0.00355055	0.00253193	0.00298313		0.0194751	0.0737952	0.0576733	0.0993131	0.0298461	0.0198041	0.0521423	0.128956		0.0194751	0.0737952	0.0667242	0.0350964	0.0237445	0.0397804	0.0254449	0.0380247		0.0194751	0.0737952	0.00252819	0.00330482	0.00249787
0.0321851	0.0515793	0.0569636	0.00280971	0.0024925	0.0029767	0.00233174	0.00285378		0.0321851	0.0515793	0.0551143	0.0483338	0.0497584	0.0597415	0.0397397	0.0719726		0.0321851	0.0515793	0.0461389	0.0500176	0.0680702	0.00295921	0.00241097	0.00300601		0.0321851	0.0515793	0.10619	0.141759	0.0285053	0.0939418	0.0575913	0.181212		0.0321851	0.0515793	0.0583066	0.0560185	0.090699	0.0328252	0.0149109	0.0372971		0.0321851	0.0515793	0.00247862	0.00349454	0.00253454
0.0258276	0.0682503	0.0366395	0.00282332	0.00231204	0.00287668	0.00222093	0.00287814		0.0258276	0.0682503	0.04784	0.0473304	0.0569809	0.0385293	0.0642984	0.048843		0.0258276	0.0682503	0.0349082	0.0775257	0.0556685	0.00295129	0.00255633	0.00287793		0.0258276	0.0682503	0.0475887	0.0263086	0.0272122	0.0559381	0.0245022	0.102679		0.0258276	0.0682503	0.0636921	0.0385684	0.0352676	0.0266911	0.0279082	0.0359724		0.0258276	0.0682503	0.00266103	0.00306523	0.00293304
0.0692161	0.041915	0.0360643	0.00299703	0.00243674	0.00309539	0.00241823	0.00286909		0.0692161	0.041915	0.0196454	0.0395623	0.0982148	0.0194805	0.0561791	0.0584794		0.0692161	0.041915	0.027113	0.0195221	0.0372707	0.00290671	0.00238326	0.00361112		0.0692161	0.041915	0.0539471	0.0254549	0.0333591	0.0950229	0.0280511	0.0777344		0.0692161	0.041915	0.0717801	0.0409343	0.0333669	0.0373215	0.0176192	0.0550069		0.0692161	0.041915	0.0026366	0.00308825	0.00250288
0.0290519	0.057498	0.0340961	0.00296263	0.002503	0.00298214	0.00238958	0.00282507		0.0290519	0.057498	0.0502298	0.0480353	0.0559781	0.0510933	0.0776412	0.0554186		0.0290519	0.057498	0.0315032	0.0230485	0.0352813	0.00306348	0.00242224	0.0028536		0.0290519	0.057498	0.0698775	0.01334	0.0187318	0.0753424	0.0641078	0.0997771		0.0290519	0.057498	0.0655841	0.0444579	0.0350516	0.0571078	0.00693527	0.0283076		0.0290519	0.057498	0.00242932	0.00317504	0.00266827
0.0599309	0.0517566	0.111879	0.00291478	0.00261185	0.00320072	0.00239104	0.00265363		0.0599309	0.0517566	0.0308205	0.0335457	0.0308355	0.0257535	0.044117	0.0316547		0.0599309	0.0517566	0.0222513	0.0488534	0.029688	0.00327456	0.00246615	0.00288976		0.0599309	0.0517566	0.0415782	0.00441978	0.0332348	0.0154909	0.0630896	0.0851346		0.0599309	0.0517566	0.0758421	0.0489842	0.0397465	0.0432027	0.0182564	0.0369235		0.0599309	0.0517566	0.00236489	0.00320575	0.00258145
0.0820198	0.0279472	0.098996	0.00281934	0.00235488	0.002794	0.0024748	0.00285616		0.0820198	0.0279472	0.0270302	0.0383351	0.0117772	0.0465103	0.0762064	0.0356494		0.0820198	0.0279472	0.032557	0.0314075	0.0307522	0.0032804	0.00231248	0.00380647		0.0820198	0.0279472	0.0734984	0.00544077	0.0275381	0.00592343	0.0208068	0.0809166		0.0820198	0.0279472	0.050248	0.0208382	0.0325635	0.0346031	0.0146854	0.0488404		0.0820198	0.0279472	0.00226521	0.00385595	0.00267066
0.0228233	0.0313921	0.0225352	0.00296758	0.00276546	0.00302703	0.00236427	0.00290103		0.0228233	0.0313921	0.0367506	0.0427167	0.0466151	0.0311598	0.0429211	0.0564663		0.0228233	0.0313921	0.0332842	0.00710901	0.00929166	0.00344333	0.00235415	0.00288568		0.0228233	0.0313921	0.0462171	0.00545489	0.0339699	0.0273914	0.0220695	0.038918		0.0228233	0.0313921	0.0781127	0.040909	0.0303156	0.0417108	0.00697785	0.0734903		0.0228233	0.0313921	0.00262297	0.00316404	0.0028449
0.0219415	0.0971301	0.0978987	0.00297937	0.00243134	0.00285067	0.00235152	0.00286674		0.0219415	0.0971301	0.0442709	0.0355271	0.11531	0.037066	0.0481115	0.0374962		0.0219415	0.0971301	0.0709064	0.0455199	0.0407913	0.00326879	0.00221064	0.00282593		0.0219415	0.0971301	0.0379439	0.0432799	0.0307739	0.0428788	0.0483148	0.0600775		0.0219415	0.0971301	0.0456701	0.0430759	0.0269253	0.0267112	0.014133	0.106187		0.0219415	0.0971301	0.00284095	0.00373771	0.00278798
0.0273711	0.0364099	0.0818372	0.00279337	0.00232377	0.00294035	0.00241215	0.00296124		0.0273711	0.0364099	0.0469803	0.0364947	0.103043	0.0411669	0.0434722	0.0632191		0.0273711	0.0364099	0.0213875	0.00478484	0.0107513	0.00273267	0.0022684	0.00280335		0.0273711	0.0364099	0.0411826	0.00845176	0.0344936	0.0457837	0.0542325	0.0864217		0.0273711	0.0364099	0.0479405	0.0288558	0.041433	0.0364451	0.00585255	0.0401601		0.0273711	0.0364099	0.00279403	0.00411283	0.00279391
0.0492942	0.0621107	0.100867	0.00298209	0.00248917	0.00322325	0.00248665	0.0028658		0.0492942	0.0621107	0.0660429	0.0353455	0.0474936	0.0419692	0.0270103	0.0565979		0.0492942	0.0621107	0.0328408	0.00679162	0.0120556	0.00284562	0.00244066	0.00298521		0.0492942	0.0621107	0.0671862	0.0333766	0.0436519	0.0165691	0.061631	0.0516685		0.0492942	0.0621107	0.0619093	0.0457168	0.0296288	0.0328838	0.00833189	0.0508059		0.0492942	0.0621107	0.00268016	0.00421692	0.00246916
0.0600468	0.0469142	0.0270436	0.00313547	0.00237293	0.00272375	0.00238479	0.00289076		0.0600468	0.0469142	0.0478946	0.0328924	0.0653206	0.0233585	0.0391148	0.00813144		0.0600468	0.0469142	0.035186	0.00541874	0.00543814	0.00296823	0.00226984	0.00299367		0.0600468	0.0469142	0.0540389	0.0119587	0.0337287	0.0672352	0.0568993	0.0467866		0.0600468	0.0469142	0.0246348	0.0218047	0.0417563	0.0469842	0.0348979	0.0755519		0.0600468	0.0469142	0.0029072	0.00388592	0.00256658
0.0178466	0.0979095	0.0119422	0.00273109	0.00241392	0.00295934	0.00229067	0.00306304		0.0178466	0.0979095	0.0730231	0.0287092	0.0932463	0.0331553	0.0333898	0.0788001		0.0178466	0.0979095	0.0327968	0.015641	0.00614823	0.00296548	0.00239994	0.0029799		0.0178466	0.0979095	0.0381612	0.0701656	0.0343915	0.0502238	0.119609	0.177769		0.0178466	0.0979095	0.0485186	0.00638934	0.0457785	0.0299705	0.00400261	0.0394582		0.0178466	0.0979095	0.00285766	0.00349996	0.00258782
0.0290339	0.0296152	0.00858712	0.00309779	0.00266632	0.00289536	0.00239424	0.00296478		0.0290339	0.0296152	0.0365597	0.0571714	0.0574968	0.0556273	0.0402453	0.00446223		0.0290339	0.0296152	0.0311591	0.0474892	0.00483903	0.00283763	0.00265415	0.00290225		0.0290339	0.0296152	0.0484484	0.0835719	0.0265664	0.0732958	0.0685738	0.0946699		0.0290339	0.0296152	0.0682697	0.0448281	0.035046	0.0348325	0.00476213	0.12256		0.0290339	0.0296152		0.00303224	0.00247807
0.0107007	0.0547953	0.017344	0.00285426	0.00241872	0.00306133	0.00231049	0.00279056		0.0107007	0.0547953	0.0537516	0.0351571	0.0486625	0.0242363	0.028846	0.0397447		0.0107007	0.0547953	0.0383263	0.00546259	0.0251222	0.00281924	0.00269326	0.00292532		0.0107007	0.0547953	0.00499167	0.0415878	0.0393189	0.011527	0.0480711	0.101576		0.0107007	0.0547953	0.0745958	0.0726306	0.0405511	0.0394366	0.0562224	0.0466582		0.0107007	0.0547953		0.00334204	0.00256135
0.0521197	0.0338652	0.0530761	0.00279664	0.00271096	0.00293422	0.00247652	0.00281363		0.0521197	0.0338652	0.0340598	0.0670341	0.0429377	0.0571022	0.0387589	0.0690124		0.0521197	0.0338652	0.0235207	0.0684775	0.0056143	0.00267042	0.00226841	0.00279905		0.0521197	0.0338652	0.0348004	0.0657328	0.0260024	0.0477144	0.0836896	0.0986111		0.0521197	0.0338652	0.0479176	0.0277482	0.0892742	0.0257038	0.062314	0.0766072		0.0521197	0.0338652		0.003409	0.00258205
0.07522	0.0803666	0.0178482	0.00316239	0.0025742	0.00310849	0.00251563	0.00294823		0.07522	0.0803666	0.0358614	0.0336995	0.0480683	0.0294697	0.0367564	0.0431515		0.07522	0.0803666	0.032619	0.0113001	0.00482218	0.00270851	0.0022889	0.00338919		0.07522	0.0803666	0.023792	0.0994916	0.0263438	0.0800616	0.0420354	0.113737		0.07522	0.0803666	0.0751176	0.0401337	0.0231102	0.0315539	0.0340148	0.0670517		0.07522	0.0803666		0.00367835	0.00259806
0.0398256	0.044756	0.0793507	0.00280322	0.00263898	0.00303123	0.00243847	0.00307719		0.0398256	0.044756	0.0387243	0.044316	0.0502567	0.0699367	0.0611878	0.0307875		0.0398256	0.044756	0.0375959	0.0245267	0.00392064	0.00287432	0.002365	0.00312398		0.0398256	0.044756	0.0394364	0.0961394	0.0266612	0.0508457	0.116169	0.105393		0.0398256	0.044756	0.0302234	0.0380564	0.0259096	0.0311936	0.0113617	0.0950762		0.0398256	0.044756		0.00322868	0.00271404
0.0285156	0.0423484	0.0676163	0.00309675	0.00239745	0.00281093	0.00234256	0.00298468		0.0285156	0.0423484	0.0371223	0.0198848	0.0522077	0.0585096	0.0410832	0.0967985		0.0285156	0.0423484	0.0229911	0.046136	0.0386087	0.00273474	0.00245616	0.00285671		0.0285156	0.0423484	0.0250052	0.0783011	0.0308697	0.0116692	0.0405545	0.00578645		0.0285156	0.0423484	0.00568189	0.0519188	0.0411318	0.0568544	0.0396983	0.111554		0.0285156	0.0423484		0.00351804	0.00259263
0.0552988	0.102524	0.0488054	0.00279944	0.0024579	0.00284366	0.00237767	0.00300779		0.0552988	0.102524	0.0423816	0.0531554	0.0392785	0.0286079	0.0288371	0.0692616		0.0552988	0.102524	0.0474286	0.0721092	0.0505975	0.0028104	0.00227296	0.003189		0.0552988	0.102524	0.0294055	0.098239	0.0228961	0.0522054	0.0959736	0.0413501		0.0552988	0.102524	0.0657998	0.0471872	0.0397189	0.0546713	0.0140958	0.0378375		0.0552988	0.102524		0.00333393	0.00257205
0.0387888	0.0594627	0.0544032	0.00278809	0.00257219	0.00286904	0.00239138	0.0029533		0.0387888	0.0594627	0.0486414	0.0452387	0.0331196	0.04465	0.0561325	0.0535368		0.0387888	0.0594627	0.020739	0.00788241	0.00832342	0.00300781	0.00241386	0.00303648		0.0387888	0.0594627	0.0362891	0.0616574	0.0384701	0.0575266	0.0425161	0.149352		0.0387888	0.0594627	0.0787507	0.0362522	0.0510048	0.0456194	0.0644877	0.0779205		0.0387888	0.0594627		0.00314959	0.00244274
0.0253625	0.0350391	0.0715943	0.00274564	0.00253207	0.00287179	0.00238468	0.00300471		0.0253625	0.0350391	0.0401159	0.0412259	0.0748684	0.0488596	0.0659951	0.089265		0.0253625	0.0350391	0.0314464	0.0391831	0.00602157	0.00285041	0.00232542	0.0033982		0.0253625	0.0350391	0.00377647	0.0677169	0.0394886	0.0640489	0.0917459	0.0437799		0.0253625	0.0350391	0.0943841	0.0237637	0.05828	0.0473056	0.0047584	0.117846		0.0253625	0.0350391		0.00313381	0.002626
0.07345	0.0898088	0.00321666	0.00328283	0.00241511	0.00280585	0.00247413	0.00309478		0.07345	0.0898088	0.0702559	0.0483779	0.0443699	0.0320866	0.0246383	0.0290885		0.07345	0.0898088	0.0254796	0.0211344	0.119896	0.00280635	0.00238805	0.00412295		0.07345	0.0898088	0.049695	0.0707091	0.0371991	0.0445839	0.0262868	0.122781		0.07345	0.0898088	0.0781779	0.0481783	0.0259828	0.0372793	0.0632461	0.0179588		0.07345	0.0898088		0.00311743	0.00259524
0.103245	0.126528	0.0377169	0.00343489	0.00259128	0.00336525	0.00229143	0.00306186		0.103245	0.126528	0.0332464	0.0363368	0.0361374	0.0155146	0.0359415	0.0441076		0.103245	0.126528	0.0344021	0.0401501	0.085149	0.00301265	0.00222003	0.00312192		0.103245	0.126528	0.0050681	0.0653042	0.0292287	0.0497904	0.0298075	0.0942884		0.103245	0.126528	0.0618226	0.0383605	0.0432125	0.0701314	0.00775618	0.0925775		0.103245	0.126528		0.00326193	0.00249168
0.0730082	0.0643471	0.0350089	0.00287996	0.00252036	0.00331482	0.00239743	0.00297765		0.0730082	0.0643471	0.0500638	0.0440645	0.0360124	0.0673643	0.0291099	0.0525254		0.0730082	0.0643471	0.0282145	0.0125706	0.0323429	0.00278309	0.00231797	0.0034379		0.0730082	0.0643471	0.056838	0.0315682	0.0452587	0.0630207	0.0324526	0.0507125		0.0730082	0.0643471	0.0572429	0.0510818	0.0331329	0.035472	0.0477146	0.0487983		0.0730082	0.0643471		0.00321634	0.00248514
0.0230244	0.0736646	0.0630152	0.00339317	0.00248385	0.00293911	0.0022856	0.00290868		0.0230244	0.0736646	0.0213102	0.0443597	0.0585615	0.0478011	0.0525672	0.14428		0.0230244	0.0736646	0.0252557	0.00597494	0.0759293	0.00330725	0.00235544	0.00292443		0.0230244	0.0736646	0.0145005	0.0521184	0.0289121	0.0146767	0.0352189	0.112692		0.0230244	0.0736646	0.0963292	0.0306425	0.0331502	0.0515273	0.00801047	0.0916816		0.0230244	0.0736646		0.00338196	0.00253037
0.0215259	0.0551437	0.0153593	0.00337101	0.00250061	0.00284189	0.00219118	0.00278115		0.0215259	0.0551437	0.0395338	0.0682742	0.0706027	0.0358286	0.0423542	0.0312239		0.0215259	0.0551437	0.0404433	0.0154982	0.0580935	0.00291322	0.00222399	0.00277201		0.0215259	0.0551437	0.039027	0.0528151	0.0383934	0.0357521	0.0684373	0.0674866		0.0215259	0.0551437	0.0672508	0.0473693	0.0783764	0.0603496	0.0227003	0.0432346		0.0215259	0.0551437		0.00341901	0.00257498
0.0711604	0.0548134	0.00370206	0.00312904	0.00258317	0.00297717	0.00240237	0.00288038		0.0711604	0.0548134	0.0528933	0.0400216	0.0279924	0.0504977	0.0434916	0.0680961		0.0711604	0.0548134	0.0250012	0.0155217	0.0188398	0.00291254	0.00229474	0.00278602		0.0711604	0.0548134	0.00825748	0.0694503	0.028689	0.0661275	0.0452706	0.0364014		0.0711604	0.0548134	0.089737	0.0592796	0.0412938	0.0142119	0.0350247	0.0311959		0.0711604	0.0548134		0.00327576	0.00260904
0.0482422	0.0371387	0.0229205	0.00302118	0.0025153	0.00291494	0.00242565	0.00272437		0.0482422	0.0371387	0.0461079	0.0620489	0.0414526	0.0575387	0.0490791	0.0654226		0.0482422	0.0371387	0.0454537	0.00830726	0.00355502	0.00317591	0.00234338	0.00294588		0.0482422	0.0371387	0.0631233	0.059119	0.0301519	0.00491481	0.0193727	0.0235881		0.0482422	0.0371387	0.0811112	0.0161883	0.0101651	0.0759632	0.0146487	0.0559014		0.0482422	0.0371387		0.00357536	0.00292069
0.0371631	0.0565233	0.0242205	0.00309807	0.00239249	0.00288621	0.00249633	0.00287879		0.0371631	0.0565233	0.0523216	0.0389156	0.0361624	0.0335246	0.0361241	0.0406723		0.0371631	0.0565233	0.0177791	0.0697571	0.0117338	0.00270929	0.0023345	0.00319268		0.0371631	0.0565233	0.0128765	0.0576531	0.0490829	0.0569639	0.0436855	0.0805368		0.0371631	0.0565233	0.0325073	0.0196302	0.0523429	0.0295224	0.0348758	0.0409464		0.0371631	0.0565233		0.00309447	0.0025574
0.0506998	0.0301269	0.0331325	0.00293912	0.00234748	0.00278309	0.00237814	0.00269915		0.0506998	0.0301269	0.0068697	0.0433489	0.0374506	0.0301687	0.0287055	0.0605419		0.0506998	0.0301269	0.0313215	0.0124593	0.0906695	0.003379	0.00221762	0.00309739		0.0506998	0.0301269	0.0505807	0.0381902	0.0366606	0.0590995	0.04371	0.0717725		0.0506998	0.0301269	0.0694773	0.0703796	0.0349962	0.0649465	0.00488343	0.0353871		0.0506998	0.0301269		0.0034193	0.00249394
0.077489	0.0341706	0.0186382	0.00294703	0.00255627	0.00286694	0.00235401	0.00285904		0.077489	0.0341706	0.0299591	0.0259812	0.0488838	0.0308532	0.0423049	0.0684411		0.077489	0.0341706	0.0347113	0.113327	0.0451379	0.00289404	0.00226786	0.00301587		0.077489	0.0341706	0.00860891	0.025444	0.0318651	0.0664974	0.0358153	0.0806345		0.077489	0.0341706	0.0457268	0.0344799	0.0539486	0.0614839	0.0422034	0.0668691		0.077489	0.0341706		0.00350868	0.00252632
0.0298919	0.0597452	0.0285379	0.00276124	0.00248241	0.00287144	0.00230912	0.00299769		0.0298919	0.0597452	0.00364548	0.0438319	0.0309414	0.0474288	0.047375	0.0378715		0.0298919	0.0597452	0.0243431	0.0782276	0.00757573	0.00314422	0.00250079	0.00301853		0.0298919	0.0597452	0.0572895	0.049344	0.0346401	0.083075	0.144233	0.0721243		0.0298919	0.0597452	0.148468	0.059227	0.0396984	0.095477	0.032492	0.0496158		0.0298919	0.0597452		0.00317759	0.00262743
0.0475092	0.0707371	0.0098677	0.00318371	0.00255357	0.00281289	0.00231383	0.00280751		0.0475092	0.0707371	0.0461157	0.0281677	0.0587005	0.0228755	0.0414517	0.0360284		0.0475092	0.0707371	0.0364956	0.0304552	0.0301314	0.00296106	0.00225746	0.00300198		0.0475092	0.0707371	0.0452377	0.0475524	0.0280057	0.0448038	0.0277616	0.0747164		0.0475092	0.0707371	0.0682542	0.0598076	0.0596668	0.0527805	0.0449556	0.0368114		0.0475092	0.0707371		0.0031466	0.00237958
0.0100286	0.0520029	0.00341226	0.00276977	0.00245086	0.00300856	0.00233501	0.00279472		0.0100286	0.0520029	0.0340851	0.0338751	0.0539025	0.0200363	0.0526557	0.0227944		0.0100286	0.0520029	0.0337904	0.0707974	0.153815	0.00298002	0.00230623	0.00298883		0.0100286	0.0520029	0.0590798	0.0245037	0.0450133	0.0285322	0.0459568	0.0112681		0.0100286	0.0520029	0.0847738	0.0191049	0.0419303	0.0637862	0.00343771	0.0818362		0.0100286	0.0520029		0.00359366	0.00248909
0.0427037	0.0693542	0.00384116	0.00302653	0.00260444	0.00301173	0.00246581	0.00312783		0.0427037	0.0693542	0.00336369	0.0418016	0.0413348	0.0306283	0.0385803	0.0574755		0.0427037	0.0693542	0.0506067	0.012517	0.112885	0.00311349	0.00218564	0.00299563		0.0427037	0.0693542	0.0210848	0.0397172	0.0419372	0.0903375	0.111405	0.0374916		0.0427037	0.0693542	0.120354	0.0659906	0.0420108	0.0453996	0.00408155	0.0991796		0.0427037	0.0693542		0.0031693	0.00257567
0.0399806	0.0585414	0.00703327	0.00305783	0.00245682	0.00302119	0.00257537	0.00303991		0.0399806	0.0585414	0.0043326	0.0230948	0.030854	0.0391396	0.0521192	0.042232		0.0399806	0.0585414	0.0398599	0.0600282	0.111923	0.00288494	0.00224328	0.00316869		0.0399806	0.0585414	0.0273891	0.0533879	0.0213017	0.082873	0.0388912	0.123113		0.0399806	0.0585414	0.0442103	0.0318069	0.0365946	0.0570002	0.0156552	0.0397856		0.0399806	0.0585414		0.00341135	0.00268218
0.0193172	0.0433857	0.00655063	0.00281173	0.0024033	0.00307153	0.00232321	0.00300791		0.0193172	0.0433857	0.0305341	0.0576524	0.0352578	0.0643755	0.0333467	0.0526618		0.0193172	0.0433857	0.0263116	0.0452195	0.0954009	0.00299768	0.0022702	0.00288968		0.0193172	0.0433857	0.0496312	0.0510707	0.0238101	0.00711799	0.0332642	0.0219606		0.0193172	0.0433857	0.0550136	0.00798574	0.0474239	0.0392657	0.0168863	0.0459964		0.0193172	0.0433857		0.0036074	0.00266475
0.0216245	0.0182578	0.0160689	0.00279605	0.00232417	0.00325155	0.00226571	0.00295741		0.0216245	0.0182578	0.00447528	0.0309896	0.0310316	0.0372112	0.052639	0.0380183		0.0216245	0.0182578	0.031896	0.0445401	0.132838	0.00289999	0.00217565	0.0029283		0.0216245	0.0182578	0.045438	0.0647642	0.0463578	0.0417167	0.0565319	0.0662629		0.0216245	0.0182578	0.107346	0.0235228	0.046147	0.0390932	0.0177549	0.0669588		0.0216245	0.0182578		0.00328963	0.0026213
0.0501651	0.0538835	0.0686057	0.00296915	0.00273608	0.00300623	0.00255443	0.00278645		0.0501651	0.0538835	0.0366549	0.0436199	0.0549154	0.0358456	0.0449337	0.0239254		0.0501651	0.0538835	0.02323	0.0940614	0.104055	0.00326841	0.00242693	0.00293448		0.0501651	0.0538835	0.0517056	0.0781248	0.0436617	0.0399413	0.0266019	0.0621132		0.0501651	0.0538835	0.109538	0.0435455	0.0392783	0.0343248	0.0165302	0.0711308		0.0501651	0.0538835		0.00330482	0.00245411
0.0301748	0.0589487	0.0714454	0.00314589	0.00247683	0.00291648	0.00234145	0.00306858		0.0301748	0.0589487	0.0244992	0.038362	0.0418068	0.042343	0.0383515	0.0268463		0.0301748	0.0589487	0.0499467	0.0460344	0.0259523	0.00279451	0.00234036	0.00305247		0.0301748	0.0589487	0.0136116	0.0517134	0.0365048	0.0470679	0.0362736	0.063583		0.0301748	0.0589487	0.0522384	0.0288525	0.0420398	0.0370262	0.0540941	0.0756969		0.0301748	0.0589487		0.00310221	0.00245626
0.028557	0.06734	0.00322346	0.00307438	0.00238984	0.00303139	0.00258346	0.00277949		0.028557	0.06734	0.0089516	0.0401858	0.0519048	0.0423461	0.0233036	0.0404146		0.028557	0.06734	0.0252415	0.0947598	0.0570235	0.00368076	0.00249088	0.00327266		0.028557	0.06734	0.0312329	0.0786779	0.0315723	0.0376807	0.0171509	0.0574252		0.028557	0.06734	0.0450787	0.0492602	0.0297052	0.0363755	0.0234207	0.0512601		0.028557	0.06734		0.00362481	0.00267452
0.0414536	0.081692	0.0190181	0.00314055	0.00257384	0.00306708	0.00226611	0.00282673		0.0414536	0.081692	0.0139597	0.0407831	0.062663	0.0486909	0.0253916	0.0919582		0.0414536	0.081692	0.0275462	0.0704243	0.0105715	0.00330739	0.00250131	0.00289932		0.0414536	0.081692	0.00346297	0.0702534	0.0471075	0.104166	0.0558541	0.0741799		0.0414536	0.081692	0.12106	0.0526968	0.0523036	0.0213672	0.00998798	0.0560699		0.0414536	0.081692		0.00317337	0.00248264
0.0311457	0.00850232	0.0457774	0.00277588	0.0025103	0.00301563	0.00243296	0.00288223		0.0311457	0.00850232	0.0100572	0.0209373	0.0426114	0.0270336	0.0344985	0.0432202		0.0311457	0.00850232	0.0536623	0.093223	0.026007	0.00292869	0.00230684	0.00289873		0.0311457	0.00850232	0.0397026	0.0337659	0.0320326	0.0322858	0.0162706	0.0680424		0.0311457	0.00850232	0.055449	0.0555517	0.0628694	0.0443909	0.0250518	0.0952706		0.0311457	0.00850232		0.00359591	0.00251044
0.0555801	0.106313	0.0386771	0.00383926	0.00258071	0.00364329	0.00249975	0.00277405		0.0555801	0.106313	0.0355329	0.0298413	0.0835781	0.0262807	0.0223117	0.0593973		0.0555801	0.106313	0.0577543	0.103185	0.0513123	0.00311224	0.00226492	0.00300575		0.0555801	0.106313	0.00866786	0.0398644	0.0382434	0.0386024	0.0327036	0.0472542		0.0555801	0.106313	0.0408111	0.0556314	0.0487892	0.0321532	0.0294505	0.0366972		0.0555801	0.106313		0.00370528	0.00253781
0.0500384	0.0692906	0.0360651	0.00372424	0.00254685	0.00286285	0.00250925	0.00278145		0.0500384	0.0692906	0.0500697	0.0294509	0.0499415	0.0923219	0.0370606	0.0516012		0.0500384	0.0692906	0.0316639	0.0656319	0.00756806	0.00298088	0.00230623	0.00291871		0.0500384	0.0692906	0.04984	0.00597116	0.0335454	0.0415836	0.0420074	0.0808654		0.0500384	0.0692906	0.0461627	0.039803	0.0541136	0.0276862	0.0133665	0.0306347		0.0500384	0.0692906		0.00322429	0.00249061
0.00340766	0.0381525	0.00445862	0.00333316	0.00229584	0.00282265	0.00260183	0.0029044		0.00340766	0.0381525	0.0363906	0.0255346	0.114592	0.0223691	0.049923	0.0309307		0.00340766	0.0381525	0.0539115	0.0304049	0.0875562	0.00330496	0.00250003	0.00296758		0.00340766	0.0381525	0.09782	0.0527986	0.0358793	0.0166121	0.0519181	0.031228		0.00340766	0.0381525	0.0316671	0.0445641	0.0433865	0.0306455	0.0234254	0.0670597		0.00340766	0.0381525		0.00314992	0.00245214
0.019484	0.0728146	0.00592772	0.00288147	0.00257374	0.00277998	0.00253136	0.00276349		0.019484	0.0728146	0.0524993	0.0503997	0.0759015	0.0172597	0.0384391	0.0330472		0.019484	0.0728146	0.0254882	0.0376602	0.0378129	0.00302154	0.00231936	0.00281763		0.019484	0.0728146	0.0542543	0.041801	0.0160372	0.00681354	0.0490418	0.0511961		0.019484	0.0728146	0.0418317	0.0346518	0.0494048	0.0679987	0.0219971	0.072671		0.019484	0.0728146		0.00333759	0.00259622
0.0812636	0.0578264	0.0430769	0.0035163	0.00232888	0.00284477	0.00229934	0.00295007		0.0812636	0.0578264	0.0339139	0.0323617	0.0503997	0.0467472	0.0343851	0.0557079		0.0812636	0.0578264	0.0449594	0.0180708	0.0234777	0.00316221	0.00228952	0.00299476		0.0812636	0.0578264	0.0502005	0.0976286	0.032875	0.0303269	0.044351	0.0386132		0.0812636	0.0578264	0.0316761	0.0504816	0.0279238	0.0346152	0.0415485	0.0807441		0.0812636	0.0578264		0.00311111	0.00260003
0.0948705	0.0489834	0.00421307	0.00293313	0.00262891	0.00293379	0.00237019	0.00272844		0.0948705	0.0489834	0.0507711	0.0624537	0.05901	0.0248394	0.0440904	0.0301402		0.0948705	0.0489834	0.0365999	0.0840389	0.00587768	0.00293974	0.00229762	0.00352954		0.0948705	0.0489834	0.0303207	0.0508238	0.0382657	0.0062187	0.0385743	0.0504028		0.0948705	0.0489834	0.0370437	0.0258523	0.054734	0.0348734	0.00926007	0.061536		0.0948705	0.0489834		0.00341994	0.00255219
0.031376	0.0674471	0.00385223	0.00276095	0.00237117	0.00332967	0.00244715	0.00272866		0.031376	0.0674471	0.031671	0.046239	0.0513537	0.0341012	0.0259592	0.0477432		0.031376	0.0674471	0.0311854	0.0394661	0.00367237	0.00306721	0.00220304	0.00281756		0.031376	0.0674471	0.0563456	0.0500928	0.0370951	0.010448	0.0372689	0.0329612		0.031376	0.0674471	0.0564211	0.0394187	0.0427094	0.0302664	0.0276172	0.0435592		0.031376	0.0674471		0.00322996	0.00271192
0.00360133	0.0745017	0.00343866	0.0033669	0.00244277	0.00348246	0.00260735	0.00278174		0.00360133	0.0745017	0.0353762	0.0549646	0.0611117	0.0360213	0.0673443	0.0164549		0.00360133	0.0745017	0.048805	0.015687	0.00720451	0.00285784	0.00235731	0.0029894		0.00360133	0.0745017	0.0470943	0.0474182	0.0401332	0.0699302	0.036619	0.0787392		0.00360133	0.0745017	0.0163829	0.00613851	0.09218	0.0197542	0.0408572	0.0320645		0.00360133	0.0745017		0.00334012	0.00266901
0.0708593	0.0717198	0.00595972	0.00303555	0.00244352	0.00305774	0.00238305	0.00282446		0.0708593	0.0717198	0.0359871	0.0544542	0.0641023	0.0400928	0.0166303	0.0617322		0.0708593	0.0717198	0.0329532	0.0310519	0.00598775	0.00279134	0.00234343	0.00296441		0.0708593	0.0717198	0.0662019	0.0100223	0.0367144	0.104786	0.0356519	0.0396645		0.0708593	0.0717198	0.0634709	0.0256003	0.0709319	0.0291737	0.00372953	0.0588074		0.0708593	0.0717198		0.00351765	0.00249417
0.0412103	0.0584571	0.00408274	0.00314145	0.0023531	0.00292943	0.00241047	0.00280896		0.0412103	0.0584571	0.0438827	0.0591229	0.0787649	0.039047	0.0519396	0.0933782		0.0412103	0.0584571	0.0379816	0.0432205	0.00897994	0.00296471	0.00226476	0.00309504		0.0412103	0.0584571	0.039531	0.0328641	0.0288213	0.0641069	0.0146879	0.0263398		0.0412103	0.0584571	0.0804792	0.0641392	0.0297046	0.0415529	0.00505393	0.0474854		0.0412103	0.0584571		0.00321083	0.00269803
0.05998	0.0277608	0.00321491	0.00274007	0.00239551	0.00321512	0.00275658	0.00280314		0.05998	0.0277608	0.0554322	0.0512584	0.104143	0.0595968	0.0110251	0.0280537		0.05998	0.0277608	0.0205267	0.0340972	0.00442815	0.003188	0.00243433	0.00294473		0.05998	0.0277608	0.0303654	0.0349812	0.0544879	0.0330835	0.0532256	0.106535		0.05998	0.0277608	0.0372916	0.0278355	0.0403831	0.0374587	0.0168434	0.0463835		0.05998	0.0277608		0.00364149	0.00266401
0.105666	0.0371544	0.0287094	0.00292809	0.0023903	0.00293252	0.00225635	0.00284733		0.105666	0.0371544	0.0544164	0.0403508	0.0846098	0.04296	0.0354656	0.0444773		0.105666	0.0371544	0.0293624	0.005015	0.0033398	0.00343081	0.00242201	0.00336351		0.105666	0.0371544	0.026829	0.0292295	0.0282437	0.0215631	0.0394142	0.0484463		0.105666	0.0371544	0.0142274	0.0425525	0.0415159	0.0478171	0.0032489	0.0521306		0.105666	0.0371544		0.00364556	0.0025519
0.080416	0.0464641	0.0079838	0.00307928	0.00236538	0.00303281	0.00238953	0.00279905		0.080416	0.0464641	0.0408688	0.0430293	0.0631726	0.0330482	0.0648742	0.0341781		0.080416	0.0464641	0.10525	0.00766489	0.00336042	0.00293919	0.00226707	0.00297947		0.080416	0.0464641	0.0302314	0.0518986	0.0611334	0.0700734	0.0456596	0.0734234		0.080416	0.0464641	0.0517093	0.0307586	0.030551	0.0381126	0.019304	0.0459806		0.080416	0.0464641		0.00339176	0.00267912
0.0371698	0.0712332	0.00639702	0.00323433	0.00246674	0.00324297	0.00245792	0.00280143		0.0371698	0.0712332	0.0345407	0.0851966	0.0576206	0.030353	0.0370932	0.0371051		0.0371698	0.0712332	0.0478721	0.147621	0.0823156	0.00283925	0.00257994	0.00312792		0.0371698	0.0712332	0.0604293	0.0635297	0.0978377	0.0293569	0.0603781	0.0464916		0.0371698	0.0712332	0.0406513	0.0195989	0.0364292	0.0279751	0.00750378	0.0427828		0.0371698	0.0712332		0.00354977	0.00254247
0.0392256	0.0401656	0.00697751	0.00297374	0.00237186	0.00290709	0.00250032	0.00294022		0.0392256	0.0401656	0.0678413	0.0326076	0.0458207	0.0266442	0.0569834	0.022821		0.0392256	0.0401656	0.092986	0.0181787	0.00330086	0.00303111	0.00235338	0.00277263		0.0392256	0.0401656	0.0546929	0.0493677	0.0391091	0.0471116	0.0427256	0.0815626		0.0392256	0.0401656	0.0411138	0.0671598	0.0393189	0.0313261	0.0205744	0.0296301		0.0392256	0.0401656		0.00345888	0.00257019
0.0378207	0.029572	0.0199084	0.00279297	0.00243129	0.00286902	0.00237531	0.0027501		0.0378207	0.029572	0.0707889	0.0699734	0.096013	0.0364952	0.0299004	0.0446689		0.0378207	0.029572	0.029762	0.0202107	0.057548	0.00303127	0.00249439	0.00349445		0.0378207	0.029572	0.0463673	0.0145992	0.0585842	0.0467024	0.0427641	0.0570063		0.0378207	0.029572	0.0594178	0.0284624	0.0699112	0.0272149	0.0156417	0.0528032		0.0378207	0.029572		0.00345955	0.00255078
0.0184685	0.0309117	0.0120503	0.00298775	0.00235024	0.0028693	0.00228046	0.00281768		0.0184685	0.0309117	0.0302528	0.0690883	0.0567457	0.0275049	0.0432647	0.0235646		0.0184685	0.0309117	0.0508781	0.0073259	0.0362261	0.003251	0.00236763	0.00286819		0.0184685	0.0309117	0.0630091	0.0420609	0.037361	0.0361291	0.0249024	0.0380794		0.0184685	0.0309117	0.0809669	0.030975	0.0415747	0.0424921	0.020513	0.0405694		0.0184685	0.0309117		0.00351993	0.00269642
0.105752	0.0484343	0.0310066	0.00279257	0.00248902	0.00287653	0.00235301	0.00295136		0.105752	0.0484343	0.0300182	0.0386696	0.0503246	0.0239496	0.0309548	0.0504233		0.105752	0.0484343	0.0395605	0.00672736	0.0438299	0.0032529	0.00244575	0.0038825		0.105752	0.0484343	0.0270085	0.0528493	0.0416437	0.0646578	0.0291415	0.0546425		0.105752	0.0484343	0.0806064	0.0112064	0.0519914	0.0380994	0.0251169	0.0400933		0.105752	0.0484343		0.00358462	0.00255348
0.062663	0.0653947	0.0392829	0.0031871	0.00243274	0.00304975	0.00235034	0.00281096		0.062663	0.0653947	0.0442741	0.0424433	0.0805164	0.0129032	0.023663	0.0413056		0.062663	0.0653947	0.0340891	0.0900737	0.0396251	0.00303965	0.00232773	0.00290891		0.062663	0.0653947	0.0213654	0.0228332	0.0451004	0.036917	0.0327198	0.0858616		0.062663	0.0653947	0.055648	0.0391264	0.0550276	0.0478879	0.0140848	0.0373965		0.062663	0.0653947		0.00316866	0.00260883
0.0443466	0.032183	0.0725509	0.0030494	0.00233421	0.00309766	0.00229917	0.00286142		0.0443466	0.032183	0.0356097	0.0553443	0.0599132	0.0473577	0.0456851	0.0607815		0.0443466	0.032183	0.0440289	0.014275	0.00579365	0.00300337	0.00229105	0.0030559		0.0443466	0.032183	0.0212908	0.0823876	0.0460145	0.0346025	0.0528906	0.0807701		0.0443466	0.032183	0.0690839	0.048665	0.0195626	0.0349726	0.00601211	0.0369772		0.0443466	0.032183		0.00338927	0.00276319
0.1009	0.0441001	0.0322435	0.00287452	0.00234601	0.00337727	0.00237583	0.00279111		0.1009	0.0441001	0.0365451	0.0505452	0.110219	0.020082	0.0204317	0.0564585		0.1009	0.0441001	0.0139544	0.11636	0.0492708	0.00304726	0.00242127	0.00291747		0.1009	0.0441001	0.0356997	0.0397158	0.0439031	0.0384955	0.0410066	0.0606364		0.1009	0.0441001	0.02851	0.0187774	0.0401744	0.0329781	0.0198519	0.0191648		0.1009	0.0441001		0.00326975	0.00270909
0.0336796	0.130962	0.0303261	0.00317901	0.00260037	0.00351276	0.00222551	0.00299371		0.0336796	0.130962	0.028905	0.0516792	0.0548584	0.0231035	0.0402146	0.0938026		0.0336796	0.130962	0.0377265	0.031197	0.0819955	0.00282984	0.00244824	0.00309908		0.0336796	0.130962	0.0325841	0.0348484	0.0331395	0.0582198	0.0344146	0.089105		0.0336796	0.130962	0.0462341	0.0320063	0.0304753	0.0434889	0.0113785	0.0624767		0.0336796	0.130962		0.00333027	0.0027784
0.0451225	0.124476	0.0126326	0.00339874	0.00253384	0.00307298	0.00230471	0.00266609		0.0451225	0.124476	0.045441	0.00552544	0.0674867	0.010749	0.0485289	0.0786607		0.0451225	0.124476	0.00553847	0.00860124	0.0624888	0.00289456	0.00233775	0.00353536		0.0451225	0.124476	0.033228	0.0423009	0.0185004	0.0322898	0.036671	0.0242072		0.0451225	0.124476	0.0578461	0.0571812	0.0481055	0.0499336	0.0180405	0.0460283		0.0451225	0.124476		0.00359962	0.00290726
0.0272172	0.0213709	0.0211855	0.0028422	0.00287512	0.00295347	0.00226899	0.00268114		0.0272172	0.0213709	0.0654331	0.0596931	0.0525659	0.0143676	0.03547	0.0415615		0.0272172	0.0213709	0.073399	0.0106376	0.106794	0.00293896	0.00237795	0.00354846		0.0272172	0.0213709	0.0736877	0.0321978	0.0397805	0.0588493	0.0309715	0.0915274		0.0272172	0.0213709	0.0598795	0.0494733	0.0403863	0.0835844	0.00583119	0.0411665		0.0272172	0.0213709		0.00349232	0.00287045
0.0426386	0.0114121	0.0431625	0.00391531	0.00228834	0.00286103	0.00226205	0.00270216		0.0426386	0.0114121	0.042282	0.0468036	0.0451945	0.039346	0.0302057	0.0671216		0.0426386	0.0114121	0.0468815	0.0122464	0.00359511	0.00295151	0.00240477	0.00335301		0.0426386	0.0114121	0.0738573	0.0517879	0.0541138	0.035669	0.0397724	0.0632304		0.0426386	0.0114121	0.118634	0.0635148	0.0341242	0.0581973	0.0545052	0.0397265		0.0426386	0.0114121		0.00293027	0.00283688
0.0604594	0.013353	0.0262454	0.00344271	0.00252002	0.00309817	0.0023242	0.00294992		0.0604594	0.013353	0.0365504	0.0235782	0.0624433	0.0347097	0.0400857	0.0936424		0.0604594	0.013353	0.0511752	0.00709207	0.116223	0.00305286	0.0023277	0.00300875		0.0604594	0.013353	0.0638067	0.0241402	0.0531348	0.0754973	0.0413665	0.0678302		0.0604594	0.013353	0.106772	0.0524935	0.0403035	0.0559243	0.00913065	0.0351968		0.0604594	0.013353		0.00364281	0.00292069
0.0383658	0.0298887	0.0366976	0.00279275	0.00247039	0.00294771	0.00246473	0.00293525		0.0383658	0.0298887	0.0354399	0.0692077	0.0607459	0.042655	0.0490564	0.0247886		0.0383658	0.0298887	0.0547217	0.0148291	0.00964042	0.0031282	0.0023658	0.00307882		0.0383658	0.0298887	0.00349762	0.0153785	0.0138228	0.0487656	0.0442339	0.074137		0.0383658	0.0298887	0.0564363	0.0592542	0.00558238	0.0494529	0.0150707	0.0370863		0.0383658	0.0298887		0.00325485	0.00261931
0.051261	0.0151059	0.0409106	0.00288389	0.0022853	0.00295881	0.00240721	0.0028351		0.051261	0.0151059	0.0400787	0.0548699	0.0926864	0.0330049	0.0449927	0.0678177		0.051261	0.0151059	0.0709866	0.0458074	0.00803947	0.00299491	0.00239959	0.00339444		0.051261	0.0151059	0.0429857	0.0238519	0.0313578	0.0737203	0.00807665	0.0369982		0.051261	0.0151059	0.0624516	0.0425288	0.0283725	0.034088	0.0174743	0.0267393		0.051261	0.0151059		0.00319745	0.00261821
0.0151489	0.0354046	0.0265926	0.00285355	0.00230555	0.00323945	0.00230752	0.00285468		0.0151489	0.0354046	0.030021	0.0383126	0.0731006	0.0354442	0.0296912	0.0684969		0.0151489	0.0354046	0.0367845	0.0474244	0.0204399	0.00295622	0.0022956	0.00305971		0.0151489	0.0354046	0.0574451	0.046591	0.0613512	0.0416577	0.0400861	0.0945629		0.0151489	0.0354046	0.0607645	0.041909	0.0290391	0.0408999	0.0230613	0.052348		0.0151489	0.0354046		0.00323682	0.00252208
0.0438185	0.0427386	0.0237607	0.00345275	0.0022883	0.00319545	0.00229403	0.00291871		0.0438185	0.0427386	0.0353838	0.011656	0.0620892	0.0447293	0.0240267	0.0787285		0.0438185	0.0427386	0.0319598	0.0219012	0.00384846	0.00312	0.00232577	0.00294524		0.0438185	0.0427386	0.06134	0.0248649	0.0639702	0.0416812	0.0434621	0.0807883		0.0438185	0.0427386	0.061133	0.0460678	0.0042679	0.0591177	0.0220304	0.0835727		0.0438185	0.0427386		0.00310836	0.00273838
0.045276	0.0297864	0.0303366	0.00276527	0.00222478	0.00365522	0.00241163	0.00265717		0.045276	0.0297864	0.0723929	0.0378401	0.0845061	0.0475649	0.026022	0.0655146		0.045276	0.0297864	0.0382869	0.0141631	0.0032378	0.00341452	0.00231445	0.0029267		0.045276	0.0297864	0.0691899	0.052042	0.0219285	0.0342393	0.0349783	0.0673231		0.045276	0.0297864	0.0610776	0.0300998	0.0338488	0.0529312	0.00920842	0.0285311		0.045276	0.0297864		0.00332166	0.00272719
0.08882	0.0423141	0.0234218	0.00286389	0.00259033	0.00288633	0.0023514	0.00267208		0.08882	0.0423141	0.0996857	0.0521756	0.0938625	0.0609025	0.050319	0.0764049		0.08882	0.0423141	0.0525593	0.0512542	0.00322838	0.00351474	0.00244496	0.00320024		0.08882	0.0423141	0.0585033	0.0347274	0.0460498	0.0418308	0.026956	0.115889		0.08882	0.0423141	0.0416364	0.0252238	0.00850544	0.0217871	0.0128595	0.0310725		0.08882	0.0423141		0.00331648	0.00244513
0.061853	0.031363	0.00329571	0.00296259	0.0024003	0.00310539	0.00236353	0.00281836		0.061853	0.031363	0.0495569	0.0332126	0.167523	0.0296026	0.0365861	0.0719252		0.061853	0.031363	0.0368981	0.038112	0.00320158	0.00315353	0.00236351	0.00331135		0.061853	0.031363	0.0326041	0.041903	0.0508433	0.0332679	0.0452998	0.0735702		0.061853	0.031363	0.0701335	0.0541413	0.00481571	0.0484255	0.00369251	0.0521269		0.061853	0.031363		0.0039021	0.00271911
0.0769804	0.0334648	0.0473083	0.00345274	0.00243681	0.00286581	0.00251378	0.00283669		0.0769804	0.0334648	0.106633	0.0442678	0.0429973	0.0527991	0.0154971	0.049085		0.0769804	0.0334648	0.0417877	0.0350945	0.00341534	0.00289494	0.00232634	0.00281875		0.0769804	0.0334648	0.0931064	0.0337715	0.0433157	0.0445198	0.0459359	0.0574607		0.0769804	0.0334648	0.0489625	0.0714769	0.0404479	0.0733337	0.00627689	0.0372529		0.0769804	0.0334648		0.00304265	0.00319249
0.0520813	0.0322716	0.00323003	0.00375516	0.00232208	0.00296549	0.00240229	0.00268315		0.0520813	0.0322716	0.0605071	0.0492796	0.0545339	0.0647132	0.0666643	0.0522251		0.0520813	0.0322716	0.0429249	0.00654546	0.00347438	0.0034251	0.00231338	0.00310878		0.0520813	0.0322716	0.0659443	0.0275051	0.0292118	0.0362693	0.0433024	0.0590694		0.0520813	0.0322716	0.0673197	0.0181666	0.0180617	0.0662738	0.0452985	0.0467109		0.0520813	0.0322716			0.00245086
0.098719	0.0380812	0.0226933	0.00290383	0.0023353	0.00348854	0.00250189	0.00262847		0.098719	0.0380812	0.0347824	0.0686401	0.0528689	0.10574	0.0467013	0.0138895		0.098719	0.0380812	0.0469872	0.0248328	0.00330442	0.00319663	0.0022906	0.00281397		0.098719	0.0380812	0.0433418	0.00470933	0.0514129	0.032503	0.0382756	0.0469631		0.098719	0.0380812	0.0851414	0.0528202	0.0256021	0.0660427	0.00364568	0.0615522		0.098719	0.0380812			0.00274513
0.0688219	0.0414329	0.0234342	0.00303447	0.00232287	0.00299243	0.00238085	0.00307121		0.0688219	0.0414329	0.0450325	0.0517237	0.0459234	0.0554721	0.0288223	0.0661983		0.0688219	0.0414329	0.045905	0.00954324	0.0034485	0.00302214	0.00247523	0.00294078		0.0688219	0.0414329	0.0510271	0.0548198	0.0334089	0.0466614	0.0195043	0.0207104		0.0688219	0.0414329	0.0455698	0.0628644	0.0161444	0.0048851	0.00707272	0.0331017		0.0688219	0.0414329			0.00263951
0.0311978	0.0486834	0.0318508	0.00332493	0.0023298	0.00282542	0.00234628	0.00263827		0.0311978	0.0486834	0.0776362	0.0278465	0.153852	0.059235	0.0243416	0.0432442		0.0311978	0.0486834	0.0489183	0.00297147	0.00324265	0.00300912	0.00231294	0.00302691		0.0311978	0.0486834	0.0451211	0.0102766	0.0247934	0.119815	0.0483321	0.092774		0.0311978	0.0486834	0.0582342	0.0500079	0.0505388	0.00980114	0.0207632	0.0719477		0.0311978	0.0486834			0.00265533
0.0420861	0.0086476	0.0464792	0.00295413	0.00227746	0.0032035	0.00265368	0.00276775		0.0420861	0.0086476	0.0573489	0.0291682	0.0785625	0.0430147	0.0444423	0.0666451		0.0420861	0.0086476	0.0190765	0.00276821	0.0032825	0.00313831	0.00245559	0.00317716		0.0420861	0.0086476	0.0287151	0.0515	0.0234784	0.0361797	0.0342063	0.0880722		0.0420861	0.0086476	0.124495	0.0320866	0.0477095	0.0754515	0.0313403	0.100638		0.0420861	0.0086476			0.00272159
0.0819136	0.0416959	0.0346319	0.00324687	0.00221717	0.00344987	0.00260641	0.00272332		0.0819136	0.0416959	0.0635784	0.0312873	0.0549417	0.048579	0.0255075	0.0714083		0.0819136	0.0416959	0.0344673	0.00308931	0.00328729	0.00327103	0.00243037	0.00339948		0.0819136	0.0416959	0.025979	0.073778	0.0308644	0.0416455	0.0264258	0.0411599		0.0819136	0.0416959	0.0497086	0.0523506	0.0380589	0.0433893	0.0237938	0.0714887		0.0819136	0.0416959			0.00257259
0.0680529	0.047702	0.00413043	0.003151	0.00240537	0.00297308	0.00243857	0.00314715		0.0680529	0.047702	0.0454877	0.0571468	0.0263216	0.0464643	0.0346085	0.0378098		0.0680529	0.047702	0.0315456	0.00352128	0.0033535	0.00317056	0.0024293	0.00333477		0.0680529	0.047702	0.0345232	0.0417568	0.0293746	0.0244912	0.0460971	0.0724776		0.0680529	0.047702	0.092452	0.0631326	0.058404	0.0491711	0.0137342	0.0378342		0.0680529	0.047702			0.00264093
0.0606391	0.0577481	0.0174798	0.00301732	0.00235425	0.00292298	0.00255438	0.00304713		0.0606391	0.0577481	0.0264131	0.0324196	0.0495603	0.0419075	0.0219687	0.0532175		0.0606391	0.0577481	0.0587676	0.00288277	0.00321544	0.00325204	0.00247303	0.00295433		0.0606391	0.0577481	0.0378535	0.0460343	0.0286369	0.0337008	0.0514436	0.0400434		0.0606391	0.0577481	0.0694627	0.0284576	0.0337079	0.0418644	0.00494393	0.0430607		0.0606391	0.0577481			0.00266266
0.0739621	0.0208423	0.0272099	0.00327552	0.00247884	0.00289917	0.00247763	0.00325777		0.0739621	0.0208423	0.0487716	0.0218974	0.0313933	0.0647197	0.0274731	0.0438643		0.0739621	0.0208423	0.0270869	0.00287661	0.0332864	0.00327014	0.0023657	0.00282167		0.0739621	0.0208423	0.0111018	0.0665893	0.0265108	0.0241451	0.0253191	0.0756548		0.0739621	0.0208423	0.0787412	0.0221033	0.0199464	0.0743903	0.0116916	0.0535535		0.0739621	0.0208423			0.0026613
0.0400771	0.036565	0.0103274	0.00295264	0.00243596	0.00290417	0.00263709	0.00275977		0.0400771	0.036565	0.0450156	0.0264151	0.106124	0.0347236	0.0192924	0.0354379		0.0400771	0.036565	0.0397406	0.0031032	0.0461616	0.00298125	0.00242827	0.00285932		0.0400771	0.036565	0.0285897	0.0310438	0.0204924	0.0333355	0.0406087	0.0696891		0.0400771	0.036565	0.0639388	0.0728483	0.0245473	0.0469921	0.0228292	0.0475766		0.0400771	0.036565			0.00241839
0.0693516	0.0233586	0.00979283	0.00339219	0.00247625	0.00352789	0.00235788	0.00276745		0.0693516	0.0233586	0.0452807	0.00533439	0.0610321	0.0420823	0.0397614	0.155919		0.0693516	0.0233586	0.0448722	0.00341051	0.0112055	0.00297349	0.00233843	0.0029112		0.0693516	0.0233586	0.0284407	0.0470285	0.022261	0.0447547	0.0305195	0.0755857		0.0693516	0.0233586	0.0511164	0.0375075	0.0406189	0.0580326	0.0216473	0.0423529		0.0693516	0.0233586			0.00259798
0.0419588	0.0531474	0.0210243	0.00296087	0.00248334	0.00303321	0.00272316	0.00292514		0.0419588	0.0531474	0.062034	0.0801404	0.0675422	0.0283268	0.0233122	0.0636819		0.0419588	0.0531474	0.0172402	0.00296813	0.00681032	0.00320935	0.00295311	0.00290892		0.0419588	0.0531474	0.047326	0.0476199	0.0477325	0.084682	0.0161346	0.0850047		0.0419588	0.0531474	0.057572	0.0313332	0.0585705	0.0580792	0.017249	0.0472667		0.0419588	0.0531474			0.00255036
0.0636439	0.0451565	0.0612614	0.00288859	0.00229208	0.00287798	0.00239813	0.00296813		0.0636439	0.0451565	0.0703024	0.0492768	0.0282123	0.0510027	0.0337654	0.0578782		0.0636439	0.0451565	0.0276537	0.00297139	0.0050896	0.00283368	0.00258255	0.00275185		0.0636439	0.0451565	0.0516978	0.0335577	0.0428589	0.0355397	0.0265927	0.0376308		0.0636439	0.0451565	0.0485963	0.0369946	0.0343979	0.0863321	0.0318777	0.0354863		0.0636439	0.0451565			0.00290578
0.0654733	0.0489742	0.0164579	0.0029136	0.00232874	0.00311723	0.00227948	0.00274586		0.0654733	0.0489742	0.0751693	0.0284102	0.0779771	0.0311509	0.048253	0.0267043		0.0654733	0.0489742	0.0219868	0.00283016	0.0198297	0.0029725	0.00230313	0.00281884		0.0654733	0.0489742	0.0121111	0.0519162	0.0488248	0.0529219	0.0444794	0.131948		0.0654733	0.0489742	0.0447604	0.019456	0.0363689	0.0134113	0.00629026	0.0502069		0.0654733	0.0489742			0.00304034
0.049043	0.0743761	0.0324597	0.00278841	0.00230928	0.00285086	0.00249853	0.00277734		0.049043	0.0743761	0.0559043	0.0346942	0.0762925	0.0312252	0.0784438	0.0539808		0.049043	0.0743761	0.0434175	0.00301749	0.0142897	0.00287836	0.00283902	0.00278239		0.049043	0.0743761	0.0797025	0.023152	0.0518402	0.0385572	0.0553169	0.10089		0.049043	0.0743761	0.029261	0.00561884	0.0262659	0.00926226	0.0244023	0.051338		0.049043	0.0743761			0.00265606
0.0750465	0.0355693	0.0270102	0.00346984	0.00252321	0.00292922	0.00246646	0.00265751		0.0750465	0.0355693	0.0974241	0.0864099	0.0707854	0.051069	0.0310154	0.021151		0.0750465	0.0355693	0.0207811	0.00265326	0.0187706	0.00290537	0.00251205	0.00298929		0.0750465	0.0355693	0.0474968	0.0282562	0.0304298	0.0193533	0.00919268	0.0249556		0.0750465	0.0355693	0.0603584	0.00613183	0.0303703	0.0413072	0.0181314	0.0356294		0.0750465	0.0355693			0.00262398
0.0799534	0.0358557	0.0424024	0.00317327	0.00234992	0.00297905	0.00251398	0.00264289		0.0799534	0.0358557	0.0785378	0.0277646	0.0989674	0.0393047	0.0327416	0.0488927		0.0799534	0.0358557	0.0403933	0.00308687	0.0444156	0.00282976	0.0024241	0.00278263		0.0799534	0.0358557	0.048404	0.042841	0.0386733	0.082521	0.0903348	0.141045		0.0799534	0.0358557	0.022047	0.0263914	0.0330574	0.0343433	0.0218365	0.0387955		0.0799534	0.0358557			0.0027118
0.050211	0.0229142	0.062002	0.002862	0.00246284	0.00313767	0.00280037	0.00276645		0.050211	0.0229142	0.0589835	0.0587148	0.0992089	0.0471982	0.0189236	0.0437007		0.050211	0.0229142	0.0270414	0.00291873	0.00390211	0.00299582	0.0025345	0.00285223		0.050211	0.0229142	0.0571626	0.0502818	0.0808793	0.0507524	0.0281672	0.0721485		0.050211	0.0229142	0.0477477	0.0334791	0.0342622	0.0140853	0.00979108	0.0755753		0.050211	0.0229142			0.00263621
0.0392893	0.0396976	0.0429014	0.00330356	0.00228665	0.00312872	0.0024728	0.0027856		0.0392893	0.0396976	0.0600267	0.072589	0.0621302	0.0231795	0.0765978	0.0431076		0.0392893	0.0396976	0.0289731	0.00294646	0.00869615	0.00302418	0.00251419	0.00310736		0.0392893	0.0396976	0.0239862	0.0549838	0.0328948	0.0453934	0.0251003	0.088498		0.0392893	0.0396976	0.0412269	0.0651247	0.0322642	0.0128151	0.0532434	0.0434192		0.0392893	0.0396976			0.00253373
0.0927444	0.0318916	0.0233214	0.00317079	0.00241822	0.00312728	0.00269487	0.0030969		0.0927444	0.0318916	0.0647193	0.040795	0.0553796	0.0310385	0.0284929	0.0418075		0.0927444	0.0318916	0.0317442	0.00292511	0.0192581	0.00323013	0.00263015	0.00293467		0.0927444	0.0318916	0.0453826	0.0514183	0.0364796	0.0930463	0.0443244	0.161024		0.0927444	0.0318916	0.0441514	0.0438623	0.0281127	0.00466329	0.0308272	0.0362452		0.0927444	0.0318916			0.00263405
0.0421909	0.0540787	0.00250315	0.0035232	0.00241294	0.00306794	0.0027214	0.00271944		0.0421909	0.0540787	0.0524737	0.0435776	0.100809	0.0340551	0.0353032	0.0561873		0.0421909	0.0540787	0.02399	0.00297516	0.0122632	0.00303455	0.00261189	0.00320527		0.0421909	0.0540787	0.0462855	0.069872	0.0438535	0.0269354	0.0379666	0.0890933		0.0421909	0.0540787	0.0488747	0.033392	0.0778696	0.0249942	0.0623104	0.0638275		0.0421909	0.0540787			0.00264994
0.0390287	0.0655306	0.00243891	0.00284307	0.00223594	0.00339004	0.00229829	0.00278191		0.0390287	0.0655306	0.051597	0.0491334	0.0579518	0.0503539	0.00333427	0.104337		0.0390287	0.0655306	0.0258171	0.00310947	0.00423637	0.00307131	0.00249017	0.00302442		0.0390287	0.0655306	0.0435492	0.047545	0.0332512	0.0382322	0.0363318	0.0332373		0.0390287	0.0655306	0.0514689	0.0262464	0.0049837	0.0074385	0.0100927	0.0696374		0.0390287	0.0655306			0.0026218
0.0571817	0.0438576	0.00271329	0.00276367	0.00239572	0.00319398	0.0027547	0.00279666		0.0571817	0.0438576	0.0486819	0.0638523	0.0465711	0.0359147	0.0284131	0.0398377		0.0571817	0.0438576	0.0388377	0.00277998	0.0130773	0.0030532	0.00254224	0.00275618		0.0571817	0.0438576	0.0135486	0.064097	0.0330394	0.0382619	0.0368639	0.117221		0.0571817	0.0438576	0.0421286	0.0497599	0.0333667	0.0234185	0.0218422	0.0496299		0.0571817	0.0438576			0.00254277
0.0718495	0.0476367	0.00241845	0.00338885	0.00236919	0.00295473	0.00246145	0.00283823		0.0718495	0.0476367	0.0553776	0.0313916	0.0315499	0.0269273	0.0270253	0.0543781		0.0718495	0.0476367	0.030214	0.00278196	0.0432212	0.00311256	0.00248714	0.0027862		0.0718495	0.0476367	0.0400455	0.0438405	0.0109989	0.019849	0.0494309	0.033406		0.0718495	0.0476367	0.0265784	0.0209075	0.0752528	0.0174785	0.0186502	0.0418331		0.0718495	0.0476367			0.00247505
0.0956611	0.0471323	0.00262117	0.00334336	0.00230013	0.00341819	0.00254095	0.00279861		0.0956611	0.0471323	0.0495679	0.0373814	0.0578574	0.0360999	0.0607067	0.0632278		0.0956611	0.0471323	0.0089334	0.00274448	0.0142943	0.00320379	0.00243457	0.00274252		0.0956611	0.0471323	0.0640556	0.0324898	0.0478325	0.0336658	0.0274351	0.0322026		0.0956611	0.0471323	0.0414849	0.0764898	0.0274922	0.0116471	0.0253313	0.0435497		0.0956611	0.0471323			0.00271096
0.0654136	0.0385685	0.00284945	0.00295093	0.00223215	0.00294217	0.00273061	0.00295366		0.0654136	0.0385685	0.0611224	0.0625641	0.0500421	0.0218096	0.0280901	0.0490978		0.0654136	0.0385685	0.0355262	0.00295324	0.0244013	0.00305853	0.00233316	0.00327352		0.0654136	0.0385685	0.0565244	0.0487592	0.0310955	0.0325632	0.0621908	0.0157112		0.0654136	0.0385685	0.0550781	0.0696835	0.00807397	0.0751615	0.0385129	0.0446411		0.0654136	0.0385685			0.00296192
0.0550638	0.0217504	0.00256069	0.00288214	0.0022918	0.00284155	0.00269936	0.003234		0.0550638	0.0217504	0.0690864	0.0515984	0.0568849	0.0437842	0.00842115	0.042775		0.0550638	0.0217504	0.0206899	0.00320645	0.013588	0.00293397	0.00235606	0.00294037		0.0550638	0.0217504	0.0360637	0.0535456	0.0392625	0.0443526	0.0675636	0.05275		0.0550638	0.0217504	0.033342	0.0475576	0.0335883	0.0115431	0.0080202	0.0241512		0.0550638	0.0217504			0.00289277
0.083731	0.033671	0.00254642	0.00291059	0.00251908	0.00301433	0.00247095	0.00301817		0.083731	0.033671	0.102054	0.039511	0.0574837	0.0519009	0.0545021	0.0614921		0.083731	0.033671	0.0437468	0.00283021	0.00532735	0.00303603	0.00241295	0.00312237		0.083731	0.033671	0.014347	0.0110663	0.0328751	0.0367646	0.0529978	0.0511588		0.083731	0.033671	0.03219	0.0489291	0.0268063	0.015699	0.0224879	0.0818886		0.083731	0.033671			0.00260989
0.0409437	0.0289184	0.00259261	0.00284178	0.00292038	0.00285665	0.0027572	0.00346958		0.0409437	0.0289184	0.0618139	0.0695255	0.053072	0.0318102	0.0543685	0.0360401		0.0409437	0.0289184	0.0514115	0.00303908	0.0302827	0.00304828	0.00237826	0.00296347		0.0409437	0.0289184	0.0266069	0.0667014	0.0208275	0.0396197	0.0086667	0.057494		0.0409437	0.0289184	0.0417599	0.0713445	0.0220202	0.0575692	0.0035245	0.0415877		0.0409437	0.0289184			0.00271326
0.102706	0.0336155	0.00252708	0.00360929	0.00287269	0.00297246	0.00255448	0.00285962		0.102706	0.0336155	0.0601723	0.0088861	0.0774795	0.0261713	0.0442751	0.0504162		0.102706	0.0336155	0.0379931	0.00279757	0.0157764	0.00307261	0.00237062	0.00289327		0.102706	0.0336155	0.0488703	0.0521123	0.00387867	0.0407694	0.0476217	0.0156109		0.102706	0.0336155	0.055913	0.034827	0.0894877	0.0134888	0.0222524	0.0419868		0.102706	0.0336155			0.00262818
0.0658321	0.0636451	0.00265796	0.00279346	0.0024023	0.00372235	0.00249509	0.00311439		0.0658321	0.0636451	0.0855594	0.0398951	0.0698599	0.0399822	0.030814	0.0717601		0.0658321	0.0636451	0.0290608	0.00274188	0.00338647	0.00292577	0.0023462	0.00272324		0.0658321	0.0636451	0.0489793	0.0231406	0.0332063	0.0193012	0.0460598	0.0589416		0.0658321	0.0636451	0.0271314	0.0390868	0.0275812	0.0576819	0.015659	0.0575116		0.0658321	0.0636451			0.00254815
0.0318144	0.0458253	0.00293787	0.00298879	0.00226218	0.0029884	0.00230517	0.00266583		0.0318144	0.0458253	0.0722412	0.0628032	0.0229997	0.0334044	0.0543744	0.0689847		0.0318144	0.0458253	0.0411198	0.0026886	0.0152097	0.00346382	0.00261633	0.00283966		0.0318144	0.0458253	0.0506375	0.0134958	0.0251577	0.030031	0.0319957	0.0113053		0.0318144	0.0458253	0.0535547	0.028377	0.0344307	0.0313397	0.0216711	0.0334863		0.0318144	0.0458253			0.00266466
0.0461975	0.0591482	0.00285927	0.00289719	0.00238565	0.00282214	0.00229177	0.00288039		0.0461975	0.0591482	0.00471306	0.11008	0.0243478	0.0261419	0.0409006	0.045626		0.0461975	0.0591482	0.0173625	0.00288018	0.0396162	0.00297489	0.00248032	0.00286768		0.0461975	0.0591482	0.0475647	0.0134466	0.00428624	0.0446985	0.0436535	0.0353602		0.0461975	0.0591482	0.0329006	0.0379031	0.0244226	0.0213967	0.0132268	0.0242021		0.0461975	0.0591482			0.00272052
0.066238	0.0445972	0.00242292	0.00283597	0.0021934	0.00295218	0.0022848	0.00302882		0.066238	0.0445972	0.0203792	0.0338981	0.0690954	0.0330882	0.0151107	0.104002		0.066238	0.0445972	0.0424894	0.00273571	0.0470337	0.0029751	0.00232024	0.00332769		0.066238	0.0445972	0.0478518	0.0448724	0.0365968	0.0409021	0.0476447	0.0148321		0.066238	0.0445972	0.0495266	0.0428343	0.0430198	0.00602511	0.026318	0.0862232		0.066238	0.0445972			0.00263869
0.0934608	0.0513545	0.0025385	0.00304376	0.00279891	0.00360309	0.00239554	0.00288171		0.0934608	0.0513545	0.0564736	0.01497	0.0610562	0.0805319	0.0541168	0.00987133		0.0934608	0.0513545	0.0319855	0.00279557	0.0113434	0.00294938	0.00248711	0.00300046		0.0934608	0.0513545	0.057224	0.0254703	0.0208511	0.0874239	0.00322531	0.0603794		0.0934608	0.0513545	0.0295175	0.0319359	0.0193361	0.096739	0.0115292	0.0441128		0.0934608	0.0513545			0.00278138
0.0510833	0.0338528	0.00249803	0.00310886	0.00248537	0.00300072	0.00229931	0.00297637		0.0510833	0.0338528	0.0866256	0.00735682	0.0800788	0.0310726	0.0514479	0.0294215		0.0510833	0.0338528	0.0536102	0.00297896	0.0610255	0.00287075	0.00239928	0.00283541		0.0510833	0.0338528	0.0376204	0.0408199	0.00532076	0.0359193	0.0572833	0.0228371		0.0510833	0.0338528	0.0303636	0.0125138	0.0284489	0.00775446	0.0321315	0.0328036		0.0510833	0.0338528			0.00257816
0.163356	0.0521016	0.00304931	0.00278411	0.00240222	0.00316352	0.00232753	0.00361352		0.163356	0.0521016	0.0433222	0.0387241	0.072697	0.0168662	0.0277052	0.03509		0.163356	0.0521016	0.0416228	0.00272122	0.00695679	0.00292808	0.00235563	0.00286089		0.163356	0.0521016	0.0541007	0.0557101	0.0359598	0.0312442	0.0393348	0.0351711		0.163356	0.0521016	0.0550428	0.0346489	0.0248704	0.0800744	0.0137277	0.0496129		0.163356	0.0521016			0.00264466
0.0697987	0.0377694	0.00246282	0.00326307	0.00223791	0.00333893	0.00252849	0.00289936		0.0697987	0.0377694	0.131218	0.0049972	0.0190967	0.0352806	0.0507738	0.0512987		0.0697987	0.0377694	0.0401016	0.0030153	0.00654577	0.00295398	0.00247252	0.00300346		0.0697987	0.0377694	0.0370605	0.0284384	0.0318717	0.0193839	0.0441881	0.0313936		0.0697987	0.0377694	0.0360883	0.0464579	0.0339458	0.0512941	0.00946222	0.0237306		0.0697987	0.0377694			0.00283517
0.0795256	0.04541	0.00251308	0.00291341	0.00245347	0.00292092	0.0024312	0.00306616		0.0795256	0.04541	0.0502343	0.10992	0.0769722	0.0560698	0.0344875	0.049633		0.0795256	0.04541	0.0364819	0.00304191	0.0567292	0.00297741	0.00237312	0.00301325		0.0795256	0.04541	0.0548827	0.00823445	0.0289505	0.0477666	0.0388923	0.0685795		0.0795256	0.04541	0.0679414	0.0525533	0.0417885	0.00463273	0.0291353	0.0318505		0.0795256	0.04541			0.00288814
0.0736542	0.0289478	0.00247964	0.00307011	0.00243602	0.00363347	0.00225745	0.00288097		0.0736542	0.0289478	0.0833933	0.0267696	0.0151353	0.0422208	0.0384786	0.0693134		0.0736542	0.0289478	0.0431014	0.00362831	0.0439371	0.00318846	0.00229634	0.00267445		0.0736542	0.0289478	0.0501771	0.0262081	0.0361	0.0358681	0.0691841	0.0594666		0.0736542	0.0289478	0.0688033	0.0568215	0.0170153	0.019526	0.0266306	0.0351018		0.0736542	0.0289478			0.00266014
0.0559252	0.0338602	0.00233621	0.00281435	0.00234016	0.00310642	0.00230372	0.00295364		0.0559252	0.0338602	0.0495588	0.0555582	0.0369854	0.0411448	0.0375266	0.0515872		0.0559252	0.0338602	0.0284453	0.00271682	0.00353806	0.00300872	0.00234197	0.00284862		0.0559252	0.0338602	0.0480643	0.03745	0.0308029	0.0339564	0.0753459	0.0374653		0.0559252	0.0338602	0.0613357	0.0567701	0.033125	0.00757832	0.0291398	0.0317954		0.0559252	0.0338602			0.00256247
0.0556845	0.0503295	0.00278173	0.00300383	0.00249123	0.00280594	0.00237261	0.00304725		0.0556845	0.0503295	0.0485931	0.0388246	0.0704188	0.0452527	0.0359178	0.0497713		0.0556845	0.0503295	0.0257597	0.0027136	0.0054411	0.00291821	0.00273282	0.00279393		0.0556845	0.0503295	0.0396489	0.0406796	0.034859	0.0384442	0.0397077	0.0517525		0.0556845	0.0503295	0.060875	0.0375475	0.0325479	0.0260215	0.0409438	0.044703		0.0556845	0.0503295			0.00273479
0.0763918	0.0531002	0.00244175	0.00282174	0.00246628	0.00358496	0.002397	0.00318967		0.0763918	0.0531002	0.057949	0.00434703	0.0549906	0.0469232	0.0269347	0.0581818		0.0763918	0.0531002	0.0404118	0.00295412	0.0108833	0.00295094	0.00234213	0.00300855		0.0763918	0.0531002	0.0364325	0.0221492	0.0123215	0.0343292	0.0270674	0.0544906		0.0763918	0.0531002	0.0278781	0.0239601	0.0341965	0.0239629	0.0165392	0.0389748		0.0763918	0.0531002			0.00263521
0.08409	0.0415729	0.00236998	0.00306697	0.00286568	0.00338399	0.00230015	0.00328367		0.08409	0.0415729	0.0625728	0.0526976	0.0554682	0.0454179	0.0485099	0.0708135		0.08409	0.0415729	0.024526	0.00273819	0.064504	0.00277801	0.00228002	0.00297724		0.08409	0.0415729	0.0366597	0.00711925	0.0390509	0.0561529	0.0523817	0.0422068		0.08409	0.0415729	0.0398831	0.0180265	0.0126086	0.0307326	0.0276914	0.0434656		0.08409	0.0415729			0.00292288
0.0214508	0.0373926	0.00259804	0.0029858	0.00230646	0.00298309	0.00252546	0.00303516		0.0214508	0.0373926	0.0485947	0.0719238	0.0147015	0.0277889	0.071825	0.0475946		0.0214508	0.0373926	0.0395811	0.00293819	0.0164127	0.00306132	0.00240555	0.00296181		0.0214508	0.0373926	0.0329867	0.0488171	0.0391056	0.0287525	0.0739536	0.039483		0.0214508	0.0373926	0.0362268	0.0393435	0.00500169	0.0140545	0.00508793	0.0300663		0.0214508	0.0373926			0.00270791
0.0478783	0.0481248	0.00233381	0.00279819	0.00280986	0.00323581	0.00234137	0.00326294		0.0478783	0.0481248	0.0432913	0.0866431	0.0394981	0.0360197	0.0366906	0.0432896		0.0478783	0.0481248	0.0258167	0.00304305	0.0784357	0.00294238	0.00226675	0.00293458		0.0478783	0.0481248	0.0364711	0.0512841	0.0257488	0.0423267	0.0407205	0.047798		0.0478783	0.0481248	0.0378877	0.0150346	0.0129673	0.0220571	0.00611587	0.071003		0.0478783	0.0481248			0.00250535
0.116848	0.0124579	0.00242485	0.00296718	0.0024447	0.00348188	0.00235056	0.00282916		0.116848	0.0124579	0.0550528	0.0527042	0.0430095	0.0242604	0.0414504	0.0444493		0.116848	0.0124579	0.0395622	0.00301504	0.00383337	0.00277643	0.00227702	0.00284867		0.116848	0.0124579	0.024651	0.0548392	0.0278086	0.04453	0.0308932	0.0706952		0.116848	0.0124579	0.10366	0.0386583	0.0241879	0.00552795	0.0109735	0.0432173		0.116848	0.0124579			0.00261669
0.114357	0.0585582	0.00248487	0.00285508	0.00229776	0.00303146	0.00235991	0.00296406		0.114357	0.0585582	0.0500369	0.0303583	0.0633738	0.0399148	0.0175204	0.00793897		0.114357	0.0585582	0.0285585	0.00285479	0.0605126	0.00310567	0.00277721	0.00279062		0.114357	0.0585582	0.0448723	0.0354984	0.0324257	0.0541507	0.0421784	0.0518789		0.114357	0.0585582	0.0306054	0.0203158	0.0299872	0.0284197	0.00538057	0.0598345		0.114357	0.0585582			0.00251685
0.117711	0.0280147	0.00238465	0.0027794	0.00251111	0.00282457	0.00232424	0.00292806		0.117711	0.0280147	0.0205128	0.0300036	0.087056	0.0451019	0.0290479	0.0866523		0.117711	0.0280147	0.0211933	0.00322594	0.0781403	0.00294206	0.00254704	0.00293594		0.117711	0.0280147	0.0445654	0.012644	0.0437953	0.0245601	0.119487	0.0337662		0.117711	0.0280147	0.0468088	0.0313587	0.0393254	0.0213923	0.00984712	0.036644		0.117711	0.0280147			0.00256302
0.101314	0.0348692	0.00253049	0.00285205	0.0026822	0.00295827	0.00240509	0.00293613		0.101314	0.0348692	0.108858	0.0466518	0.0631422	0.0247193	0.031774	0.0846743		0.101314	0.0348692	0.0410737	0.00349254	0.0595971	0.00282454	0.00220329	0.00290825		0.101314	0.0348692	0.0391787	0.0896841	0.0232532	0.00863417	0.0306944	0.0794372		0.101314	0.0348692	0.0509883	0.0293545	0.0386863	0.0190081	0.0058584	0.0427038		0.101314	0.0348692			0.0025875
0.0575127	0.0366098	0.00236555	0.00319567	0.00235047	0.00290634	0.00234801	0.00280102		0.0575127	0.0366098	0.0638227	0.0557491	0.0577413	0.0347015	0.0296312	0.067486		0.0575127	0.0366098	0.0471708	0.00296284	0.0575915	0.00293426	0.00215706	0.00300347		0.0575127	0.0366098	0.037663	0.0785115	0.0296339	0.0616841	0.03886	0.043881		0.0575127	0.0366098	0.0300288	0.0232437	0.0271241	0.0141899	0.0219864	0.0397826		0.0575127	0.0366098			0.0028796
0.0267788	0.052818	0.00249537	0.00293599	0.00256158	0.00286066	0.00236845	0.00280772		0.0267788	0.052818	0.0564894	0.0418464	0.0740023	0.0310304	0.0316567	0.0737656		0.0267788	0.052818	0.0292561	0.00315736	0.00366967	0.00293812	0.00246935	0.00276788		0.0267788	0.052818	0.0395045	0.069788	0.0291885	0.0439831	0.0518226	0.0612912		0.0267788	0.052818	0.0715492	0.015383	0.0198247	0.0491064	0.0299595	0.0499796		0.0267788	0.052818			0.0025998
0.0709331	0.0212357	0.00263728	0.0028089	0.00229046	0.00289303	0.00237083	0.0031853		0.0709331	0.0212357	0.0452843	0.0535141	0.0368151	0.0257754	0.0255037	0.0576843		0.0709331	0.0212357	0.0509227	0.00307879	0.0121876	0.00285537	0.00223792	0.00320024		0.0709331	0.0212357	0.0098514	0.0745036	0.0335606	0.0388222	0.0671353	0.110591		0.0709331	0.0212357	0.0200302	0.0243709	0.042672	0.0469911	0.0236421	0.0307895		0.0709331	0.0212357			0.00294194
0.116623	0.0371922	0.00259477	0.00278644	0.00244798	0.00319698	0.00228546	0.00346547		0.116623	0.0371922	0.0662585	0.108748	0.0624587	0.0318138	0.0389771	0.0581578		0.116623	0.0371922	0.0447123	0.00302111	0.0399944	0.00311704	0.00227094	0.00297086		0.116623	0.0371922	0.0383909	0.0701268	0.0307367	0.0563351	0.0637927	0.0442698		0.116623	0.0371922	0.0430861	0.0350101	0.0441755	0.034808	0.00904237	0.0224284		0.116623	0.0371922			0.00303144
0.0764563	0.0172748	0.00236171	0.00290624	0.00243487	0.00327034	0.00232146	0.00277173		0.0764563	0.0172748	0.0485437	0.0531189	0.11805	0.0368845	0.0430978	0.0618276		0.0764563	0.0172748	0.0384184	0.00311717	0.00333779	0.00320409	0.00230616	0.00292242		0.0764563	0.0172748	0.02242	0.115548	0.0348072	0.0329843	0.0327524	0.085077		0.0764563	0.0172748	0.0281202	0.0506742	0.0397179	0.0881475	0.0331964	0.04996		0.0764563	0.0172748			0.00254709
0.0633251	0.0526734	0.00241664	0.00267532	0.00253522	0.00361193	0.00243436	0.00271555		0.0633251	0.0526734	0.0453458	0.0701529	0.0718242	0.0576298	0.0386775	0.0072311		0.0633251	0.0526734	0.0351321	0.00315363	0.00355915	0.00319262	0.00241034	0.00286424		0.0633251	0.0526734	0.0194664	0.0510706	0.0240331	0.0346671	0.0206265	0.050325		0.0633251	0.0526734	0.062623	0.0243614	0.036112	0.0167009	0.0310309	0.0437699		0.0633251	0.0526734			0.00241599
0.0698661	0.00965659	0.00245575	0.00261563	0.00273082	0.00281555	0.00229963	0.00275828		0.0698661	0.00965659	0.052542	0.00444952	0.0634279	0.030101	0.0517158	0.0376712		0.0698661	0.00965659	0.0261756	0.00285303	0.0131232	0.00290172	0.00231305	0.00282096		0.0698661	0.00965659	0.0391751	0.0306366	0.0206263	0.0593072	0.0601326	0.0610952		0.0698661	0.00965659	0.0287648	0.0197511	0.0152383	0.032142	0.00371142	0.039305		0.0698661	0.00965659			0.00276176
0.0806943	0.0451597	0.00229334	0.00316997	0.00203933	0.0030864	0.00238773	0.00288692		0.0806943	0.0451597	0.0572482	0.0661273	0.0596436	0.0462212	0.0417397	0.0819996		0.0806943	0.0451597	0.0511317	0.00273048	0.0105027	0.00330381	0.00225255	0.00289712		0.0806943	0.0451597	0.0204579	0.070549	0.0466705	0.0440163	0.0326357	0.120104		0.0806943	0.0451597	0.0439753	0.0162327	0.00608825	0.145136	0.0372406	0.037041		0.0806943	0.0451597			0.00266358
0.040604	0.0278522	0.00251484	0.00301637	0.00253698	0.00306136	0.00225619	0.00284457		0.040604	0.0278522	0.0457077	0.0364717	0.0568912	0.0129943	0.0526189	0.0629998		0.040604	0.0278522	0.0198436	0.00337486	0.0349937	0.00340192	0.00229302	0.00307422		0.040604	0.0278522	0.0250133	0.0621834	0.0186637	0.0464727	0.0640099	0.0499924		0.040604	0.0278522	0.060231	0.0198436	0.0273827	0.00944777	0.0189098	0.0545221		0.040604	0.0278522			0.00272619
0.0522172	0.0345212	0.00257717	0.00301655	0.00255765	0.00317294	0.00249283	0.00279848		0.0522172	0.0345212	0.0470494	0.0748784	0.0661706	0.0420836	0.0466529	0.0511644		0.0522172	0.0345212	0.0382679	0.00294993	0.00391946	0.00287405	0.00229801	0.00310864		0.0522172	0.0345212	0.0292447	0.0530972	0.0428605	0.0891313	0.0617105	0.0499567		0.0522172	0.0345212	0.0421172	0.0168805	0.00531042	0.0118284	0.00370974	0.0740617		0.0522172	0.0345212			0.00270966
0.014429	0.00560379	0.00244951	0.00332869	0.00256795	0.00302932	0.0023985	0.00281238		0.014429	0.00560379	0.0731836	0.0976404	0.0561828	0.0356158	0.0438855	0.050536		0.014429	0.00560379	0.0323238	0.00372339	0.0072445	0.00315796	0.00231291	0.00294993		0.014429	0.00560379	0.0418809	0.0783293	0.0269139	0.0395404	0.0299322	0.0662555		0.014429	0.00560379	0.0434148	0.0222751	0.0421382	0.0565759	0.00447786	0.0647736		0.014429	0.00560379			0.00267886
0.0671663	0.00645821	0.00233872	0.00271205	0.0026129	0.00329187	0.00226971	0.00291941		0.0671663	0.00645821	0.0439085	0.0702232	0.0733086	0.0322561	0.0376132	0.042573		0.0671663	0.00645821	0.0362031	0.00306731	0.0108752	0.0030596	0.00226492	0.00308258		0.0671663	0.00645821	0.0040142	0.0360498	0.00511749	0.0251896	0.0308446	0.0745196		0.0671663	0.00645821	0.0340536	0.0252858	0.00840246	0.0179273	0.0254276	0.0313639		0.0671663	0.00645821			0.00261367
0.0224392	0.0796429	0.0027114	0.00323357	0.00220689	0.00300108	0.00249048	0.00283284		0.0224392	0.0796429	0.0374312	0.0760672	0.0340147	0.0145141	0.0279759	0.0538971		0.0224392	0.0796429	0.0564907	0.00339501	0.0686619	0.00306699	0.0022326	0.00286912		0.0224392	0.0796429	0.0330183	0.113457	0.0335296	0.0538528	0.0346029	0.0244335		0.0224392	0.0796429	0.0287292	0.0356499	0.0382549	0.0215349	0.00595424	0.0411354		0.0224392	0.0796429			0.00271109
0.0288101	0.0560034	0.00243263	0.00270425	0.00258924	0.00333674	0.00246949	0.00276309		0.0288101	0.0560034	0.0382795	0.049552	0.0558663	0.0261796	0.0435545	0.0451239		0.0288101	0.0560034	0.0454344	0.00293215	0.0308737	0.00317111	0.00233878	0.0028517		0.0288101	0.0560034	0.0330486	0.072637	0.0303603	0.087155	0.0240535	0.0523943		0.0288101	0.0560034	0.0349168	0.0338848	0.0223249	0.0150116	0.00350623	0.0434481		0.0288101	0.0560034			0.00256723
0.0792384	0.0543346	0.00264605	0.00299474	0.00273991	0.00309145	0.00223872	0.00271202		0.0792384	0.0543346	0.0370377	0.0681631	0.0370365	0.030349	0.030389	0.0498216		0.0792384	0.0543346	0.0378393	0.00302155	0.0265855	0.00303398	0.00230551	0.00299046		0.0792384	0.0543346	0.0364402	0.113095	0.0301176	0.0458326	0.0259305	0.0556628		0.0792384	0.0543346	0.0369349	0.0417099	0.0101307	0.00708681	0.00638575	0.036817		0.0792384	0.0543346			0.00270305
0.0368921	0.0354695	0.00269265	0.00314916	0.00278515	0.00292435	0.00246563	0.00279906		0.0368921	0.0354695	0.0393781	0.124083	0.0450579	0.00451308	0.0551234	0.0504342		0.0368921	0.0354695	0.0520977	0.00286077	0.0668032	0.00302552	0.00239739	0.00322317		0.0368921	0.0354695	0.0424012	0.0742462	0.00906334	0.0533378	0.0283429	0.0576029		0.0368921	0.0354695	0.0465413	0.0354244	0.0113003	0.00595562	0.0032899	0.0617768		0.0368921	0.0354695			0.002771
0.0367866	0.00966694	0.00267205	0.00289048	0.00275505	0.00345142	0.00220055	0.00291068		0.0367866	0.00966694	0.0410229	0.10555	0.0437834	0.025361	0.037067	0.045662		0.0367866	0.00966694	0.0325237	0.00282321	0.0362713	0.0031004	0.0022885	0.00297278		0.0367866	0.00966694	0.0365967	0.0325821	0.0356355	0.0626079	0.0329952	0.0497425		0.0367866	0.00966694	0.0210546	0.037135	0.00531136	0.0179893	0.0106706	0.0497465		0.0367866	0.00966694			0.00257284
0.0449243	0.0173276	0.00241054	0.00285433	0.00253346	0.00307177	0.0022111	0.0028359		0.0449243	0.0173276	0.0627754	0.0698024	0.0446256	0.0234898	0.0197642	0.0869211		0.0449243	0.0173276	0.049503	0.00281768	0.0458129	0.00284669	0.00222801	0.00280606		0.0449243	0.0173276	0.0358509	0.067676	0.0280234	0.0216616	0.0300576	0.0539646		0.0449243	0.0173276	0.0527269	0.0241261	0.0061994	0.0492594	0.00594906	0.0604325		0.0449243	0.0173276			0.0027911
0.0449815	0.00444698	0.00262216	0.00261695	0.00239684	0.00307603	0.0024124	0.00265454		0.0449815	0.00444698	0.0613911	0.100189	0.03417	0.0267776	0.0309059	0.0730502		0.0449815	0.00444698	0.0479881	0.00307878	0.0420397	0.00302313	0.00232416	0.00285023		0.0449815	0.00444698	0.0446874	0.0315538	0.0282531	0.0816734	0.0317986	0.0899035		0.0449815	0.00444698	0.0395764	0.0369825	0.0247812	0.0279706	0.00995388	0.035687		0.0449815	0.00444698			0.0027983
0.0451068	0.0444698	0.00300542	0.00296712	0.00271476	0.00333975	0.00237131	0.0029003		0.0451068	0.0444698	0.0380894	0.116325	0.0366497	0.0336419	0.0383545	0.0481104		0.0451068	0.0444698	0.0781492	0.00270216	0.0459031	0.00300831	0.00230703	0.00279533		0.0451068	0.0444698	0.0432204	0.0380326	0.0363536	0.0615658	0.0364916	0.0508638		0.0451068	0.0444698	0.050544	0.0335941	0.0391003	0.0352174	0.0109885	0.0479273		0.0451068	0.0444698			0.00281749
0.0560964	0.0319684	0.00285608	0.00268457	0.00222676	0.0029099	0.00239392	0.00268401		0.0560964	0.0319684	0.0464934	0.0658239	0.0487091	0.0263391	0.0257128	0.0395909		0.0560964	0.0319684	0.0753482	0.00291044	0.0614043	0.00296113	0.00220588	0.00284826		0.0560964	0.0319684	0.0272047	0.0252021	0.020952	0.0927179	0.0228975	0.0317635		0.0560964	0.0319684	0.047462	0.0301616	0.0209655	0.0441459	0.0124237	0.0472189		0.0560964	0.0319684			0.00281019
0.0332543	0.0355935	0.00233966	0.0027326	0.00247981	0.00325583	0.00241248	0.00274936		0.0332543	0.0355935	0.0494355	0.0243837	0.06986	0.0251521	0.0555814	0.0391981		0.0332543	0.0355935	0.0213984	0.00311979	0.045852	0.00284214	0.00226581	0.00298259		0.0332543	0.0355935	0.0177978	0.0212427	0.0319763	0.0432974	0.0374344	0.0195045		0.0332543	0.0355935	0.0264493	0.0316794	0.00675603	0.0140143	0.00519255	0.0530518		0.0332543	0.0355935			0.00285189
0.0360748	0.0459257	0.00292713	0.00294261	0.002347	0.00321845	0.00236217	0.00275325		0.0360748	0.0459257	0.0443597	0.0952026	0.0561125	0.0184395	0.0337378	0.034427		0.0360748	0.0459257	0.0431513	0.00313922	0.00462702	0.00305502	0.00231289	0.00291966		0.0360748	0.0459257	0.0307273	0.139155	0.0420649	0.0340172	0.0353652	0.0216721		0.0360748	0.0459257	0.0694375	0.0439636	0.0363477	0.0510698	0.0337303	0.0739483		0.0360748	0.0459257			0.00313963
0.0539675	0.0455008	0.00247005	0.00283944	0.00252836	0.00289261	0.00226538	0.00271521		0.0539675	0.0455008	0.0426213	0.0585497	0.0107333	0.0266566	0.0320148	0.0464769		0.0539675	0.0455008	0.0321512	0.00312347	0.128011	0.00282447	0.00231778	0.00287459		0.0539675	0.0455008	0.038204	0.042795	0.013889	0.0541053	0.0463218	0.0364662		0.0539675	0.0455008	0.0455584	0.0394817	0.0351503	0.048199	0.0448847	0.0300362		0.0539675	0.0455008			0.00277719
0.060199	0.0352381	0.00243481	0.00277843	0.00246623	0.00316969	0.0024042	0.00279408		0.060199	0.0352381	0.0534834	0.0586019	0.0732128	0.0208087	0.0313418	0.0466969		0.060199	0.0352381	0.0355452	0.00309431	0.0498234	0.003031	0.00226662	0.00304201		0.060199	0.0352381	0.0475383	0.0357039	0.0147093	0.0856531	0.04565	0.0326457		0.060199	0.0352381	0.0534841	0.0310962	0.0426288	0.110586	0.00648947	0.0404582		0.060199	0.0352381			0.00279043
0.048576	0.0424586	0.0024035	0.00307575	0.00247472	0.00330088	0.00229845	0.00284054		0.048576	0.0424586	0.0496981	0.0996901	0.0401126	0.0142431	0.045279	0.0617026		0.048576	0.0424586	0.0293471	0.00283371	0.048664	0.00285332	0.00223506	0.00311291		0.048576	0.0424586	0.0355845	0.136071	0.0243477	0.0849916	0.0139071	0.0283046		0.048576	0.0424586	0.04067	0.0196761	0.0406187	0.0587196	0.0303344	0.0387283		0.048576	0.0424586			0.00293998
0.0522009	0.00818348	0.00295128	0.00307118	0.00276376	0.00347039	0.00228541	0.00272272		0.0522009	0.00818348	0.0454032	0.0778919	0.032342	0.0319921	0.0343056	0.0423552		0.0522009	0.00818348	0.04163	0.00343524	0.0386335	0.00288613	0.00223126	0.0028099		0.0522009	0.00818348	0.0292774	0.127636	0.0387113	0.0577032	0.0402535	0.0422002		0.0522009	0.00818348	0.0517492	0.0484222	0.0182307	0.107197	0.037639	0.0404683		0.0522009	0.00818348			0.00262417
0.0433096	0.0585772	0.00234879	0.00285995	0.00249692	0.00331526	0.00249987	0.00264474		0.0433096	0.0585772	0.063251	0.0359033	0.0883917	0.0336019	0.0309923	0.0246889		0.0433096	0.0585772	0.0504449	0.00328051	0.0520861	0.00277977	0.00236384	0.0029897		0.0433096	0.0585772	0.0422452	0.023173	0.0311599	0.0784889	0.0406591	0.055373		0.0433096	0.0585772	0.0490476	0.0292757	0.043749	0.0722841	0.00965452	0.0688052		0.0433096	0.0585772			0.00261565
0.0305333	0.0344909	0.00251798	0.0029675	0.00265011	0.00311143	0.00229462	0.00332083		0.0305333	0.0344909	0.0533005	0.0510787	0.0663398	0.0444161	0.0410607	0.0462424		0.0305333	0.0344909	0.0477913	0.00341866	0.0418196	0.00277256	0.00230606	0.00316421		0.0305333	0.0344909	0.0569759	0.0640703	0.0371248	0.0401634	0.0480397	0.0393015		0.0305333	0.0344909	0.0838387	0.021247	0.0347508	0.0615955	0.0234972	0.0295643		0.0305333	0.0344909			0.00273088
0.0322743	0.0386716	0.00268649	0.00290041	0.00244112	0.00322181	0.00225433	0.00268015		0.0322743	0.0386716	0.0310486	0.0588507	0.0803082	0.0253901	0.037394	0.0307286		0.0322743	0.0386716	0.031954	0.00313923	0.029126	0.00318881	0.00246715	0.00284257		0.0322743	0.0386716	0.0278685	0.0454733	0.0213247	0.070332	0.0468633	0.00649193		0.0322743	0.0386716	0.0440694	0.0473304	0.0400769	0.09938	0.0171647	0.00448209		0.0322743	0.0386716			0.00285879
0.0451816	0.036596	0.00245506	0.00284399	0.00285373	0.00332123	0.00227073	0.00271794		0.0451816	0.036596	0.0418707	0.0800292	0.0783663	0.0362686	0.0484708	0.0562173		0.0451816	0.036596	0.0294548	0.00316678	0.0281527	0.00301091	0.00247714	0.00300118		0.0451816	0.036596	0.0222494	0.0639943	0.0328453	0.0822076	0.0510037	0.0332309		0.0451816	0.036596	0.0690114	0.0101314	0.0357805	0.063641	0.0205244	0.0595257		0.0451816	0.036596			0.00253221
0.0512111	0.0353001	0.00251157	0.00278255	0.00246843	0.00301819	0.00237995	0.00281771		0.0512111	0.0353001	0.0575089	0.0448604	0.0713142	0.0322894	0.038667	0.0478553		0.0512111	0.0353001	0.0532467	0.00324206	0.0283124	0.00279108	0.0023062	0.00286602		0.0512111	0.0353001	0.0476442	0.0890732	0.030041	0.0414388	0.032982	0.0637882		0.0512111	0.0353001	0.0553403	0.0344469	0.0404282	0.0871067	0.029223	0.0384961		0.0512111	0.0353001			0.00281791
0.0336724	0.0866293	0.0024465	0.00288546	0.00218827	0.00318593	0.00222906	0.00278511		0.0336724	0.0866293	0.0230513	0.0608892	0.072731	0.041627	0.0258969	0.109466		0.0336724	0.0866293	0.0538954	0.00298199	0.0371081	0.00268187	0.00234887	0.00285641		0.0336724	0.0866293	0.0638833	0.0891648	0.0090287	0.0504389	0.0372845	0.0489828		0.0336724	0.0866293	0.0609008	0.0408102	0.0542219	0.0590099	0.00793869	0.0642597		0.0336724	0.0866293			0.00259776
0.0333942	0.0332356	0.00239938	0.00366052	0.00231869	0.00321938	0.00230563	0.00288743		0.0333942	0.0332356	0.0703564	0.0840112	0.0781822	0.0256334	0.0186785	0.0784228		0.0333942	0.0332356	0.0194758	0.00322269	0.0199674	0.00293257	0.00234129	0.00291009		0.0333942	0.0332356	0.0666036	0.0803218	0.0354625	0.0414046	0.00992484	0.0597239		0.0333942	0.0332356	0.0424726	0.0397562	0.0299252	0.0827222	0.0289464	0.0390401		0.0333942	0.0332356			0.00242726
0.0434161	0.0327492	0.00247625	0.00266914	0.00220568	0.00333499	0.00239565	0.00303103		0.0434161	0.0327492	0.032608	0.131677	0.128154	0.0209717	0.0494105	0.0833997		0.0434161	0.0327492	0.0302363	0.00333481	0.0484339	0.00283436	0.00229799	0.00307417		0.0434161	0.0327492	0.00834282	0.0507112	0.0384491	0.0395382	0.0277594	0.0819173		0.0434161	0.0327492	0.0445728	0.0472514	0.0342907	0.0973376	0.00731685	0.0367584		0.0434161	0.0327492			0.00256328
0.0480741	0.0525418	0.0024389	0.0028428	0.00252476	0.00289727	0.00228548	0.00275364		0.0480741	0.0525418	0.0538648	0.114573	0.0868514	0.0443752	0.0322538	0.085419		0.0480741	0.0525418	0.0452132	0.00301016	0.0431123	0.0029269	0.00236269	0.00285404		0.0480741	0.0525418	0.0140911	0.0751529	0.00562166	0.0238811	0.0395109	0.0560156		0.0480741	0.0525418	0.0626311	0.0445284	0.00502896	0.0975505	0.0479541	0.0429017		0.0480741	0.0525418			0.00253173
0.03711	0.0543085	0.00237492	0.00304013	0.0028227	0.00308843	0.00227404	0.00279027		0.03711	0.0543085	0.0692681	0.0747838	0.0324807	0.031765	0.105178	0.0667026		0.03711	0.0543085	0.032169	0.00295318	0.0462741	0.00306498	0.00236991	0.00332498		0.03711	0.0543085	0.0537411	0.0780108	0.0288184	0.0417838	0.0425575	0.0485589		0.03711	0.0543085	0.0674792	0.0401322	0.0513199	0.0617393	0.0352966	0.0468035		0.03711	0.0543085			0.0026515
0.0347645	0.0308437	0.00239814	0.00263677	0.00262466	0.00278902	0.00226287	0.00282559		0.0347645	0.0308437	0.0582326	0.109923	0.0594202	0.0214346	0.0322069	0.0791544		0.0347645	0.0308437	0.047379	0.00326338	0.0429388	0.00280873	0.00221299	0.00283423		0.0347645	0.0308437	0.0403781	0.0538174	0.0192953	0.052289	0.033482	0.0719316		0.0347645	0.0308437	0.0430219	0.0521316	0.046327	0.0528507	0.00497494	0.0745943		0.0347645	0.0308437			0.00294952
0.0819202	0.0151556	0.00235734	0.00290412	0.00262479	0.00271514	0.00233997	0.00286905		0.0819202	0.0151556	0.0542349	0.0432148	0.0436031	0.0229414	0.0588381	0.0431038		0.0819202	0.0151556	0.0224751	0.00295499	0.076886	0.00280999	0.00239284	0.00315361		0.0819202	0.0151556	0.0337655	0.0881966	0.0451087	0.0459844	0.0481545	0.090822		0.0819202	0.0151556	0.0933787	0.0456491	0.026892	0.0929203	0.0347769	0.0781991		0.0819202	0.0151556			0.00287527
0.0400396	0.0480451	0.00270665	0.00306354	0.00247919	0.00285731	0.0023475	0.00266363		0.0400396	0.0480451	0.0487078	0.0533307	0.0410815	0.0444246	0.0462138	0.0468503		0.0400396	0.0480451	0.0358849	0.00294989	0.0669096	0.00300428	0.00221615	0.0029707		0.0400396	0.0480451	0.0482092	0.0857643	0.0260677	0.0464313	0.0674768	0.0359424		0.0400396	0.0480451	0.075301	0.0539203	0.0413283	0.0704593	0.017848	0.0967095		0.0400396	0.0480451			0.00291036
0.0353977	0.0532619	0.00228446	0.00278019	0.00275218	0.00323856	0.00248451	0.00269214		0.0353977	0.0532619	0.0225555	0.0424581	0.0899798	0.0442158	0.0397862	0.0304694		0.0353977	0.0532619	0.0427556	0.00313246	0.0581632	0.00290431	0.00247724	0.00288118		0.0353977	0.0532619	0.0300392	0.130626	0.0231288	0.0404667	0.0494882	0.0356743		0.0353977	0.0532619	0.0550995	0.0353321	0.0551629	0.0795569	0.00594082	0.0784598		0.0353977	0.0532619			0.00283728
0.0315711	0.0341222	0.00259539	0.00268784	0.00255304	0.00284394	0.00237608	0.00275024		0.0315711	0.0341222	0.0373305	0.0568003	0.0686804	0.0456326	0.0874101	0.0624315		0.0315711	0.0341222	0.0406655	0.00288227	0.0518416	0.00275506	0.00227839	0.00269033		0.0315711	0.0341222	0.0330298	0.069472	0.0114699	0.0675867	0.0688844	0.0044185		0.0315711	0.0341222	0.0706629	0.0235931	0.041319	0.0658827	0.0367486	0.0521477		0.0315711	0.0341222			0.00262501
0.044345	0.0083939	0.00244999	0.00281112	0.00244482	0.0031769	0.00234166	0.00276686		0.044345	0.0083939	0.0845851	0.0652998	0.00341554	0.030523	0.0592333	0.0258934		0.044345	0.0083939	0.0487635	0.00314202	0.0568724	0.00286697	0.00230914	0.00295506		0.044345	0.0083939	0.0360994	0.0420072	0.0352731	0.00450679	0.0394589	0.0693668		0.044345	0.0083939	0.0468897	0.0381351	0.0413448	0.0834954	0.00740114	0.059073		0.044345	0.0083939			0.00266081
0.0747214	0.0328185	0.00250681	0.00271729	0.00248862	0.00290422	0.0023909	0.0029722		0.0747214	0.0328185	0.0396811	0.0599461	0.0576006	0.011479	0.0574783	0.0575937		0.0747214	0.0328185	0.042406	0.00309472	0.0475579	0.00300509	0.00240435	0.0028249		0.0747214	0.0328185	0.0501675	0.0545178	0.0204681	0.0377682	0.0193857	0.0841397		0.0747214	0.0328185	0.0230846	0.0441609	0.0422701	0.0503815	0.0109321	0.0531891		0.0747214	0.0328185			0.00272919
0.0375204	0.04152	0.00239476	0.00287911	0.00250295	0.00310458	0.00244035	0.00268094		0.0375204	0.04152	0.0345812	0.0687546	0.0315688	0.0421721	0.0440803	0.05944		0.0375204	0.04152	0.0366673	0.00323096	0.0577545	0.00283222	0.00229398	0.00285546		0.0375204	0.04152	0.0409997	0.0611775	0.0208129	0.00777994	0.0609144	0.0418755		0.0375204	0.04152	0.0550972	0.0488435	0.0366633	0.0567007	0.00341831	0.0368051		0.0375204	0.04152			0.00258409
0.0345606	0.00432994	0.00238874	0.00263861	0.00283127	0.00318935	0.00235433	0.00270651		0.0345606	0.00432994	0.0523739	0.0524798	0.0289352	0.00695145	0.0567032	0.0481695		0.0345606	0.00432994	0.00495368	0.00308115	0.00441566	0.00284165	0.00226665	0.00306576		0.0345606	0.00432994	0.0619265	0.0628715	0.0850937	0.0396643	0.0792811	0.142138		0.0345606	0.00432994	0.0491929	0.024744	0.0116417	0.129319	0.00654712	0.065941		0.0345606	0.00432994			0.00270045
0.0516346	0.047961	0.00233019	0.00280458	0.00247613	0.00303485	0.00233669	0.00285132		0.0516346	0.047961	0.0434211	0.0399956	0.100647	0.0249901	0.0405446	0.0880039		0.0516346	0.047961	0.0204551	0.00301321	0.0451773	0.00299289	0.00244958	0.00282515		0.0516346	0.047961	0.0291731	0.0728257	0.0139317	0.035799	0.0362947	0.0505528		0.0516346	0.047961	0.0540161	0.021298	0.0305441	0.0656482	0.0433864	0.0276229		0.0516346	0.047961			0.00257821
0.0617488	0.0559638	0.00256205	0.00300019	0.00256369	0.00301775	0.00233817	0.00289148		0.0617488	0.0559638	0.0522007	0.0594898	0.0684709	0.0287818	0.0542884	0.0414648		0.0617488	0.0559638	0.0405437	0.00293194	0.00458605	0.00277307	0.00239223	0.00312148		0.0617488	0.0559638	0.0334211	0.0851341	0.0231167	0.0409685	0.0104066	0.0471007		0.0617488	0.0559638	0.0588964	0.0631723	0.0404593	0.0495396	0.00504053	0.00828339		0.0617488	0.0559638			0.00290713
0.04708	0.038235	0.0023889	0.00268853	0.00270613	0.00341245	0.00250068	0.00279653		0.04708	0.038235	0.0416991	0.0400545	0.0699595	0.00450536	0.0605132	0.0085774		0.04708	0.038235	0.0444556	0.0030651	0.0516637	0.00287525	0.00245712	0.00301516		0.04708	0.038235	0.0369713	0.0375193	0.0565526	0.0382674	0.0605921	0.0266392		0.04708	0.038235	0.0474679	0.0524924	0.0330317	0.0303188	0.0266532	0.0536861		0.04708	0.038235			0.00281249
0.0971389	0.0309356	0.0025042	0.00281344	0.00284748	0.00300381	0.0024519	0.00295379		0.0971389	0.0309356	0.0348841	0.0160851	0.0994003	0.0472848	0.0414342	0.0537696		0.0971389	0.0309356	0.0439187	0.00294624	0.0393763	0.00282933	0.00233403	0.00274865		0.0971389	0.0309356	0.0283641	0.122053	0.0114732	0.0417466	0.0388386	0.0291259		0.0971389	0.0309356	0.0415331	0.0553673	0.0481342	0.0977975	0.0141795	0.0393434		0.0971389	0.0309356			0.00266418
0.0595895	0.0429343	0.00239506	0.00286564	0.00277684	0.00286036	0.00238317	0.00284872		0.0595895	0.0429343	0.0488958	0.061887	0.0801858	0.0428313	0.0485358	0.045854		0.0595895	0.0429343	0.0547012	0.00357972	0.00709573	0.00305847	0.0024702	0.00285298		0.0595895	0.0429343	0.0471047	0.0735175	0.0216108	0.00613739	0.0461429	0.0341095		0.0595895	0.0429343	0.0408363	0.0430867	0.03166	0.0609065	0.0439119	0.0829738		0.0595895	0.0429343			0.00262705
0.0443315	0.0310716	0.00301927	0.00274739	0.00240377	0.00321492	0.0024389	0.00275293		0.0443315	0.0310716	0.041714	0.046345	0.041961	0.0272554	0.0483838	0.0383955		0.0443315	0.0310716	0.0512113	0.00316054	0.00505246	0.00288099	0.0023008	0.00392019		0.0443315	0.0310716	0.0359074	0.0507371	0.0292391	0.0507016	0.0242798	0.0365065		0.0443315	0.0310716	0.051009	0.0515277	0.033866	0.0971477	0.0141855	0.0385122		0.0443315	0.0310716			0.0025435
0.0712616	0.0327867	0.00239256	0.00282475	0.00239705	0.00336148	0.00227345	0.00270575		0.0712616	0.0327867	0.0408343	0.0292104	0.034422	0.021649	0.0901562	0.054471		0.0712616	0.0327867	0.0455759	0.00331764	0.00328182	0.00292961	0.00237923	0.0028759		0.0712616	0.0327867	0.0723316	0.0785878	0.0246404	0.0529207	0.0447311	0.0716115		0.0712616	0.0327867	0.0459674	0.0164656	0.0565351	0.063458	0.0262585	0.0350785		0.0712616	0.0327867			0.00253564
0.0431384	0.0345627	0.00235363	0.00283411	0.00273376	0.00327599	0.0023496	0.00283584		0.0431384	0.0345627	0.0453237	0.0353533	0.049351	0.0135365	0.0418853	0.035513		0.0431384	0.0345627	0.0391678	0.00337651	0.0307858	0.00304851	0.00231929	0.00287999		0.0431384	0.0345627	0.049853	0.0621739	0.0382708	0.147425	0.0184371	0.0455396		0.0431384	0.0345627	0.0167554	0.0373111	0.0861638	0.0581848	0.0220656	0.0513124		0.0431384	0.0345627			0.00266512
0.0433604	0.0463599	0.00241122	0.00296805	0.00300971	0.00339683	0.00235314	0.00284938		0.0433604	0.0463599	0.0564566	0.0602477	0.0308026	0.0407936	0.00363701	0.0573357		0.0433604	0.0463599	0.0488039	0.00396309	0.0411436	0.00284183	0.00245432	0.00294113		0.0433604	0.0463599	0.0283177	0.0411027	0.0291861	0.0450856	0.0286099	0.0521325		0.0433604	0.0463599	0.0623363	0.00495339	0.0197309	0.0825551	0.0234674	0.0767072		0.0433604	0.0463599			0.00260007
0.047139	0.0289983	0.00237465	0.00321993	0.00254089	0.00283664	0.00233162	0.00283718		0.047139	0.0289983	0.0569811	0.0297819	0.0543999	0.0284662	0.0194843	0.0686161		0.047139	0.0289983	0.0694893	0.00298655	0.0707789	0.00362112	0.00237326	0.00290637		0.047139	0.0289983	0.0481817	0.0641304	0.0144623	0.0253218	0.0328882	0.0535149		0.047139	0.0289983	0.015029	0.0129356	0.0583824	0.0846126	0.00603091	0.0466306		0.047139	0.0289983			0.00296543
0.0951946	0.0368925	0.00245445	0.00281703	0.00238687	0.00311837	0.00247981	0.00281704		0.0951946	0.0368925	0.0438943	0.0201366	0.0543606	0.0193099	0.0262681	0.0469673		0.0951946	0.0368925	0.0495493	0.0031756	0.0400862	0.00297556	0.00225263	0.00281762		0.0951946	0.0368925	0.0208694	0.0823779	0.0328251	0.0306271	0.0411659	0.0268265		0.0951946	0.0368925	0.0369529	0.0351743	0.0648461	0.0529925	0.00389349	0.0366571		0.0951946	0.0368925			0.00291379
0.0420438	0.063987	0.00236496	0.0027884	0.00248655	0.00301316	0.00237737	0.00298434		0.0420438	0.063987	0.056776	0.046037	0.0466321	0.00506814	0.0356038	0.0913638		0.0420438	0.063987	0.0534433	0.00294923	0.0880584	0.00280587	0.00252532	0.00332914		0.0420438	0.063987	0.0478315	0.0808908	0.0134304	0.00521786	0.0524011	0.0419881		0.0420438	0.063987	0.036834	0.055092	0.0446094	0.0170179	0.00322513	0.0787053		0.0420438	0.063987			0.00276195
0.11417	0.0201626	0.00298832	0.00289384	0.00266113	0.0028362	0.00241235	0.00279496		0.11417	0.0201626	0.0382479	0.038139	0.0355351	0.0511043	0.0585012	0.0563199		0.11417	0.0201626	0.0290182	0.0040726	0.052856	0.00278296	0.00234879	0.00275975		0.11417	0.0201626	0.0364605	0.0885337	0.0462975	0.00931019	0.0768019	0.0567506		0.11417	0.0201626	0.0262732	0.0448295	0.0685719	0.057634	0.0140748	0.0159313		0.11417	0.0201626			0.00270266
0.0391896	0.0384599	0.00247973	0.00284877	0.00259815	0.00302432	0.00250368	0.00301313		0.0391896	0.0384599	0.0423996	0.0286106	0.0573445	0.01904	0.131195	0.0344093		0.0391896	0.0384599	0.0272599	0.00283628	0.0712309	0.00284324	0.00227216	0.00289354		0.0391896	0.0384599	0.0214983	0.0800471	0.0224664	0.0570709	0.042576	0.0285132		0.0391896	0.0384599	0.0429157	0.0732781	0.0609888	0.0693853	0.00493526	0.0313378		0.0391896	0.0384599			0.00253536
0.0123847	0.0206512	0.00274808	0.00275251	0.00253099	0.00274955	0.00240208	0.0030264		0.0123847	0.0206512	0.0363024	0.0224177	0.0358287	0.0196062	0.0879423	0.0578736		0.0123847	0.0206512	0.0576211	0.00307596	0.00337276	0.00301979	0.00221399	0.00291512		0.0123847	0.0206512	0.0624664	0.0337791	0.0239158	0.0137988	0.0233236	0.0324731		0.0123847	0.0206512	0.0513534	0.0558692	0.0974218	0.0372523	0.0537063	0.134956		0.0123847	0.0206512			0.00274365
0.0336952	0.00709467	0.00255939	0.00271979	0.00289978	0.00291042	0.00242829	0.00315295		0.0336952	0.00709467	0.0485602	0.0366084	0.0702225	0.0280235	0.0285206	0.0298864		0.0336952	0.00709467	0.0596564	0.00409755	0.0112195	0.00278943	0.00232707	0.002866		0.0336952	0.00709467	0.0446058	0.0537256	0.00928329	0.0278379	0.0676259	0.0251019		0.0336952	0.00709467	0.0483771	0.0277703	0.138437	0.0649293	0.0048468	0.0255889		0.0336952	0.00709467			0.00262188
0.0952083	0.0664705	0.00299009	0.00269083	0.00244918	0.00293487	0.00226414	0.0031178		0.0952083	0.0664705	0.0374521	0.0246305	0.0470169	0.0247632	0.0703668	0.0552875		0.0952083	0.0664705	0.0278067	0.00307797	0.0112277	0.002954	0.00239976	0.00288217		0.0952083	0.0664705	0.0304166	0.0512703	0.021122	0.0675685	0.0773287	0.0321698		0.0952083	0.0664705	0.0582914	0.0247123	0.0525705	0.0559586	0.0271223	0.055372		0.0952083	0.0664705			0.0026202
0.0824277	0.0043712	0.00230746	0.00274593	0.00312447	0.00274521	0.00236523	0.00351982		0.0824277	0.0043712	0.0346116	0.0230908	0.0826555	0.0421077	0.0372389	0.0289181		0.0824277	0.0043712	0.0651824	0.00288134	0.00387549	0.00279358	0.00240413	0.00290091		0.0824277	0.0043712	0.0480014	0.103402	0.0130245	0.00726644	0.0710552	0.0369874		0.0824277	0.0043712	0.0346192	0.0403513	0.0680729	0.0631758	0.0388598	0.0420242		0.0824277	0.0043712			0.00249169
0.0342612	0.0654546	0.00258462	0.00297774	0.00245621	0.00287594	0.0024652	0.00311079		0.0342612	0.0654546	0.0508157	0.0308794	0.0583932	0.0230844	0.0556844	0.0371962		0.0342612	0.0654546	0.0379306	0.00337787	0.0519725	0.00283472	0.00251231	0.00287686		0.0342612	0.0654546	0.0438443	0.0779145	0.0290232	0.00644212	0.0150554	0.0430655		0.0342612	0.0654546	0.0886057	0.0246711	0.0489725	0.0725789	0.0367716	0.0218147		0.0342612	0.0654546			0.00259357
0.0311083	0.0660014	0.00246191	0.00300598	0.00278085	0.00290014	0.00251851	0.00298529		0.0311083	0.0660014	0.0442222	0.0340489	0.0703387	0.0203359	0.0376391	0.0454757		0.0311083	0.0660014	0.0351401	0.00292923	0.0443314	0.00280195	0.00245273	0.00285047		0.0311083	0.0660014	0.0337338	0.0652135	0.00440499	0.0224866	0.112005	0.0233097		0.0311083	0.0660014	0.0721515	0.0382784	0.0445546	0.0489022	0.0714809	0.0358868		0.0311083	0.0660014			0.00259687
0.0401334	0.0165858	0.00240887	0.00278299	0.00283381	0.00305364	0.00230251	0.00382551		0.0401334	0.0165858	0.0511459	0.0344467	0.0656811	0.0299255	0.0659381	0.0507		0.0401334	0.0165858	0.0670957	0.00291924	0.00370514	0.00287011	0.00246425	0.00302034		0.0401334	0.0165858	0.00967807	0.0311646	0.0280931	0.00680024	0.0403976	0.0526282		0.0401334	0.0165858	0.0498183	0.0397095	0.0563071	0.0349867	0.0191961	0.0637966		0.0401334	0.0165858			0.00272176
0.0274392	0.00462078	0.00236252	0.00316253	0.00241685	0.00312505	0.00234395	0.00299793		0.0274392	0.00462078	0.0537842	0.062874	0.0702575	0.0485724	0.0561391	0.0494246		0.0274392	0.00462078	0.0551345	0.00291829	0.00337423	0.00278549	0.00247344	0.00326994		0.0274392	0.00462078	0.0436743	0.0522585	0.0364229	0.0517072	0.0200981	0.0482751		0.0274392	0.00462078	0.0626518	0.012948	0.058	0.0939281	0.0509707	0.0258908		0.0274392	0.00462078			0.00261046
0.0449871	0.00735112	0.00245306	0.00304247	0.00288581	0.00281385	0.0023344	0.0029316		0.0449871	0.00735112	0.0496426	0.0496787	0.0566492	0.0292442	0.0758455	0.0402039		0.0449871	0.00735112	0.0445108	0.00268125	0.00830563	0.00307428	0.00232206	0.00287067		0.0449871	0.00735112	0.0498987	0.0302861	0.0316677	0.00607555	0.0696242	0.0627616		0.0449871	0.00735112	0.0549257	0.0475976	0.0375572	0.0479529	0.021994	0.0563942		0.0449871	0.00735112			0.0024574
0.0914257	0.031142	0.0025393	0.00284334	0.00239492	0.00283885	0.00235987	0.00290251		0.0914257	0.031142	0.0539241	0.0846979	0.0761288	0.0333601	0.0524559	0.0697152		0.0914257	0.031142	0.0264091	0.00294218	0.00616024	0.00312206	0.00246673	0.00304188		0.0914257	0.031142	0.0441989	0.0323007	0.0279358	0.0193562	0.0356912	0.0154871		0.0914257	0.031142	0.0151621	0.031851	0.0437858	0.0981337	0.00342204	0.0382883		0.0914257	0.031142			0.00252116
0.127543	0.00972	0.00236419	0.00323139	0.00251275	0.00299091	0.00225658	0.00290443		0.127543	0.00972	0.0499302	0.0705581	0.0441012	0.0366461	0.0301434	0.0461157		0.127543	0.00972	0.0233126	0.00302837	0.0340278	0.00355347	0.00249847	0.00288641		0.127543	0.00972	0.0309509	0.0189912	0.027092	0.134016	0.0539113	0.0776004		0.127543	0.00972	0.0289066	0.0551227	0.0737217	0.0440809	0.0125495	0.0803018		0.127543	0.00972			0.00273826
0.0518428	0.0162599	0.00266062	0.0028003	0.00278998	0.00310262	0.00242717	0.00289448		0.0518428	0.0162599	0.0529112	0.0450982	0.0677314	0.00686122	0.0626152	0.0486702		0.0518428	0.0162599	0.0280103	0.0028036	0.0337777	0.00268202	0.0022902	0.00289755		0.0518428	0.0162599	0.0278799	0.0206105	0.0258252	0.0676007	0.0598151	0.0556433		0.0518428	0.0162599	0.0333188	0.0317808	0.0878612	0.0338975	0.0114116	0.0754962		0.0518428	0.0162599			0.00264406
0.0501271	0.0141951	0.00251799	0.00304113	0.00249444	0.0028194	0.0025836	0.0033337		0.0501271	0.0141951	0.0564041	0.0380159	0.0539076	0.0340068	0.0458674	0.0567789		0.0501271	0.0141951	0.0391554	0.00289045	0.0200655	0.00294275	0.00245648	0.00293833		0.0501271	0.0141951	0.0451698	0.101583	0.0459487	0.0407862	0.0260821	0.0190944		0.0501271	0.0141951	0.0538767	0.0284381	0.0372823	0.0977694	0.0183174	0.0366943		0.0501271	0.0141951			0.00273261
0.0637125	0.0574471	0.00238206	0.00286958	0.00240874	0.00353214	0.00240642	0.00308311		0.0637125	0.0574471	0.0563546	0.045304	0.0635985	0.0370851	0.0382348	0.0589774		0.0637125	0.0574471	0.0325046	0.00288975	0.0116429	0.00310697	0.00248387	0.00316107		0.0637125	0.0574471	0.0332164	0.0791877	0.0376396	0.0107362	0.0702997	0.0287188		0.0637125	0.0574471	0.0294831	0.0067181	0.0372489	0.0637098	0.0263677	0.0603163		0.0637125	0.0574471			0.0026374
0.0732167	0.025075	0.00264726	0.00294429	0.0025048	0.00306596	0.00233384	0.00326941		0.0732167	0.025075	0.0519433	0.0297513	0.0557268	0.0348451	0.0318878	0.0482124		0.0732167	0.025075	0.0571555	0.00281515	0.0034226	0.00295619	0.00232301	0.00322758		0.0732167	0.025075	0.0520882	0.0674837	0.0420504	0.0680181	0.125456	0.0573499		0.0732167	0.025075	0.0331998	0.0458832	0.0872493	0.0594427	0.0050448	0.0147049		0.0732167	0.025075			0.00267363
0.0651748	0.0400308	0.00251286	0.00343121	0.00262858	0.00331341	0.00244891	0.00294595		0.0651748	0.0400308	0.0534371	0.107893	0.0705022	0.0415466	0.0328792	0.0295605		0.0651748	0.0400308	0.0232044	0.00282053	0.00376881	0.0032855	0.00235592	0.00295502		0.0651748	0.0400308	0.0375743	0.0169822	0.0158134	0.0541909	0.0129652	0.00770427		0.0651748	0.0400308	0.0309972	0.0519365	0.0168663	0.0637815	0.0309995	0.0571488		0.0651748	0.0400308			0.0027254
0.0665493	0.0425691	0.00228958	0.00299064	0.00240717	0.00322829	0.00263093	0.00293589		0.0665493	0.0425691	0.114228	0.040414	0.0578337	0.0150706	0.0519545	0.0234618		0.0665493	0.0425691	0.0573206	0.0038982	0.00534697	0.00301827	0.00237053	0.0030092		0.0665493	0.0425691	0.0352483	0.0666074	0.0168239	0.053082	0.156956	0.054344		0.0665493	0.0425691	0.0334287	0.0289221	0.0351388	0.0399209	0.0063707	0.0303675		0.0665493	0.0425691			0.00265849
0.0686417	0.00635913	0.00245834	0.00301653	0.00260529	0.00288375	0.00223237	0.00315657		0.0686417	0.00635913	0.0796945	0.0523707	0.0478351	0.0061404	0.00322084	0.0416865		0.0686417	0.00635913	0.0510427	0.00290253	0.00689292	0.00285432	0.00242	0.00308697		0.0686417	0.00635913	0.0562138	0.0637932	0.0405442	0.0462238	0.0747224	0.049198		0.0686417	0.00635913	0.0583455	0.0189221	0.0548393	0.0757237	0.0117364	0.0130161		0.0686417	0.00635913			0.00267397
0.0735496	0.0446004	0.00237458	0.00318391	0.00301969	0.00324099	0.00225007	0.00297966		0.0735496	0.0446004	0.102275	0.0469302	0.0484424	0.00897512	0.0529871	0.0341913		0.0735496	0.0446004	0.0638246	0.00288329	0.00322541	0.00297908	0.00235149	0.00282689		0.0735496	0.0446004	0.024234	0.0890992	0.0301806	0.0361782	0.0381766	0.0331452		0.0735496	0.0446004	0.0155495	0.0568869	0.0442378	0.0669154	0.00747435	0.123584		0.0735496	0.0446004			0.00305425
0.0714384	0.0355032	0.00254003	0.00279914	0.00242882	0.00326677	0.00236683	0.00304698		0.0714384	0.0355032	0.0754505	0.0570566	0.0501585	0.0429387	0.0441633	0.0161618		0.0714384	0.0355032	0.0380981	0.00277519	0.0128132	0.00288133	0.00244041	0.00294145		0.0714384	0.0355032	0.0205282	0.0375257	0.0252299	0.0707963	0.0495337	0.0314372		0.0714384	0.0355032	0.0255574	0.0319662	0.0677109	0.116326	0.00894881	0.0990816		0.0714384	0.0355032			0.00293358
0.0615442	0.0311629	0.00259413	0.00282716	0.00234578	0.00282743	0.00252441	0.00359078		0.0615442	0.0311629	0.052644	0.0326724	0.045016	0.0406148	0.0456597	0.0278159		0.0615442	0.0311629	0.0535784	0.00287773	0.00354336	0.00303596	0.00227748	0.00274145		0.0615442	0.0311629	0.0349686	0.0108503	0.013143	0.0511031	0.0279067	0.072847		0.0615442	0.0311629	0.0243988	0.0258955	0.0438861	0.0433051	0.0345874	0.0592259		0.0615442	0.0311629			0.00295542
0.0313681	0.0273814	0.00248459	0.0027542	0.00254936	0.00263463	0.00247179	0.00306442		0.0313681	0.0273814	0.0600291	0.0317073	0.0459552	0.0104209	0.00938768	0.0190739		0.0313681	0.0273814	0.0599813	0.00274128	0.00350264	0.00304795	0.00245502	0.00282334		0.0313681	0.0273814	0.0229255	0.0249253	0.03705	0.0575928	0.0449989	0.0776192		0.0313681	0.0273814	0.0588132	0.0296014	0.0491766	0.129925	0.0118045	0.0831724		0.0313681	0.0273814			0.00317577
0.0515544	0.0104302	0.00243111	0.00280239	0.00255313	0.00264399	0.0023495	0.0030837		0.0515544	0.0104302	0.0543027	0.0304662	0.0388472	0.0148225	0.0434794	0.0468375		0.0515544	0.0104302	0.0353974	0.0031825	0.00607612	0.00348886	0.00252093	0.00317884		0.0515544	0.0104302	0.0298881	0.0321053	0.0416962	0.0503516	0.0774223	0.0520163		0.0515544	0.0104302	0.0462672	0.0494955	0.0547416	0.0545826	0.0050925	0.00932247		0.0515544	0.0104302			0.00274295
0.0622951	0.00720174	0.00227294	0.00277343	0.00268532	0.00283875	0.00244546	0.00318578		0.0622951	0.00720174	0.0686276	0.0395565	0.0453825	0.0229708	0.044431	0.0113049		0.0622951	0.00720174	0.0460189	0.00270292	0.00339233	0.00305671	0.00234795	0.00286711		0.0622951	0.00720174	0.0181409	0.0840732	0.0350597	0.00590119	0.0433044	0.0218382		0.0622951	0.00720174	0.0326261	0.0399387	0.0308916	0.0531304	0.0273423	0.0141904		0.0622951	0.00720174			0.00260501
0.0660163	0.0100601	0.0023926	0.00285388	0.00240824	0.00287222	0.00245036	0.00286457		0.0660163	0.0100601	0.0589034	0.0232674	0.0514991	0.032523	0.0527713	0.0606034		0.0660163	0.0100601	0.0355899	0.00279598	0.0362935	0.00283952	0.00242174	0.00296865		0.0660163	0.0100601	0.0176356	0.0823567	0.0487206	0.0640324	0.035908	0.0427999		0.0660163	0.0100601	0.0293141	0.0259093	0.0481031	0.0378706	0.0201418	0.0368934		0.0660163	0.0100601			0.00266591
0.0529739	0.0144079	0.00240537	0.00407337	0.00241992	0.00314721	0.00248189	0.00294713		0.0529739	0.0144079	0.0471406	0.0490864	0.0860213	0.0160743	0.0967976	0.0836653		0.0529739	0.0144079	0.0479355	0.00280676	0.0483334	0.00282493	0.00237597	0.00367384		0.0529739	0.0144079	0.0445901	0.099799	0.0638682	0.0465742	0.0739839	0.0392086		0.0529739	0.0144079	0.0263202	0.0341479	0.0489123	0.0399314	0.0725648	0.0578216		0.0529739	0.0144079			0.00293463
0.0499781	0.0150895	0.00258332	0.00326606	0.00232754	0.00307584	0.00233791	0.00309233		0.0499781	0.0150895	0.0556255	0.0357056	0.0537472	0.0443816	0.0479015	0.0323164		0.0499781	0.0150895	0.0248215	0.00312504	0.0150617	0.00280162	0.00233585	0.0029275		0.0499781	0.0150895	0.0378944	0.0425353	0.0309557	0.0459588	0.0492188	0.0163401		0.0499781	0.0150895	0.0368311	0.0632279	0.0424864	0.0962904	0.00443768	0.0850437		0.0499781	0.0150895			0.00300398
0.0416512	0.00649361	0.00239553	0.00279527	0.00256281	0.00294377	0.00245447	0.0030009		0.0416512	0.00649361	0.0664734	0.0580702	0.0331003	0.0313278	0.0446558	0.0422466		0.0416512	0.00649361	0.0272984	0.00281948	0.0658425	0.00280966	0.00236245	0.0033		0.0416512	0.00649361	0.0305459	0.0350864	0.020811	0.0157834	0.0310829	0.0605038		0.0416512	0.00649361	0.0306487	0.0389856	0.0477748	0.0411545	0.0438267	0.0124688		0.0416512	0.00649361			0.00260388
0.045814	0.0134604	0.00236493	0.00368447	0.00247591	0.00299079	0.00241276	0.00301632		0.045814	0.0134604	0.0442563	0.0411224	0.0390418	0.0169474	0.0737788	0.0556176		0.045814	0.0134604	0.0407331	0.00269326	0.0786464	0.00308941	0.00245794	0.00303187		0.045814	0.0134604	0.039472	0.0409402	0.0365525	0.0108592	0.058618	0.09802		0.045814	0.0134604	0.0493097	0.0355041	0.0261096	0.0492022	0.0231075	0.0872716		0.045814	0.0134604			0.00277876
0.0591535	0.0466874	0.00257538	0.00270066	0.00234976	0.00361265	0.00226115	0.00324018		0.0591535	0.0466874	0.055179	0.0444801	0.0596024	0.0113748	0.054815	0.0240677		0.0591535	0.0466874	0.0338941	0.0029155	0.0160081	0.00300491	0.00230111	0.00309911		0.0591535	0.0466874	0.0823543	0.0199936	0.0506453	0.0437314	0.0573198	0.026019		0.0591535	0.0466874	0.0131843	0.0211966	0.0374111	0.0586368	0.0510387	0.0523429		0.0591535	0.0466874			0.00280691
0.0607878	0.0864188	0.00279818	0.00288339	0.0026157	0.00296895	0.00240345	0.00283585		0.0607878	0.0864188	0.070517	0.0487313	0.0670921	0.0297361	0.0794143	0.0453226		0.0607878	0.0864188	0.00468938	0.00388255	0.00932651	0.00296202	0.00236283	0.00304146		0.0607878	0.0864188	0.050128	0.0454022	0.0431303	0.0156437	0.0457503	0.0244632		0.0607878	0.0864188	0.0139754	0.0370451	0.0414069	0.101962	0.0167989	0.026714		0.0607878	0.0864188			0.00273986
0.0755224	0.0536269	0.00252302	0.00283284	0.00250135	0.00290481	0.00236265	0.00310283		0.0755224	0.0536269	0.0377327	0.0359764	0.0469148	0.0282735	0.0451856	0.0325461		0.0755224	0.0536269	0.0452561	0.00291561	0.0463749	0.0030454	0.00232942	0.00298409		0.0755224	0.0536269	0.0429664	0.062241	0.0470926	0.0550429	0.0407089	0.0421131		0.0755224	0.0536269	0.0415408	0.0223718	0.047178	0.0342772	0.025033	0.127297		0.0755224	0.0536269			0.00267111
0.0520977	0.00896935	0.00225471	0.00294096	0.00249496	0.00316578	0.00225099	0.00302998		0.0520977	0.00896935	0.0382177	0.0357967	0.0430831	0.0205918	0.0568894	0.0502016		0.0520977	0.00896935	0.0410045	0.00291062	0.00631832	0.00405481	0.00229589	0.00323307		0.0520977	0.00896935	0.0336356	0.0393412	0.0486073	0.0107746	0.0391946	0.0353286		0.0520977	0.00896935	0.038498	0.0681882	0.0477802	0.0370467	0.00426695	0.0300905		0.0520977	0.00896935			0.00253747
0.053198	0.00827639	0.00273818	0.00274042	0.00283659	0.00288973	0.00248418	0.00281464		0.053198	0.00827639	0.0263724	0.0388173	0.0759148	0.0105458	0.0273938	0.0359385		0.053198	0.00827639	0.0353035	0.00410638	0.0382447	0.00337337	0.00241883	0.00333403		0.053198	0.00827639	0.0389279	0.0140827	0.0367969	0.0360359	0.0610335	0.0731517		0.053198	0.00827639	0.0338054	0.0355034	0.0399729	0.0608412	0.00428627	0.0240605		0.053198	0.00827639			0.0027262
0.0544865	0.00504639	0.00247154	0.00299869	0.00236807	0.00280584	0.00242395	0.00308373		0.0544865	0.00504639	0.0570427	0.0329167	0.0518379	0.0147314	0.0582502	0.0442681		0.0544865	0.00504639	0.020124	0.00310793	0.0625243	0.00336333	0.00281357	0.00323653		0.0544865	0.00504639	0.0714914	0.0376175	0.0468272	0.0336573	0.0391381	0.0454618		0.0544865	0.00504639	0.0300212	0.0254687	0.036815	0.0442017	0.0408629	0.0190581		0.0544865	0.00504639			0.00281952
0.0801986	0.00450135	0.00245569	0.00289016	0.00308269	0.0031134	0.00251046	0.00295902		0.0801986	0.00450135	0.054726	0.0663005	0.0882934	0.0152844	0.0411958	0.0604548		0.0801986	0.00450135	0.00349835	0.00309411	0.00462536	0.0030635	0.00255632	0.00296314		0.0801986	0.00450135	0.0461262	0.0606005	0.0505181	0.0427867	0.0416686	0.0370438		0.0801986	0.00450135	0.0368055	0.0286926	0.0967313	0.0539546	0.0306738	0.0538365		0.0801986	0.00450135			0.00265667
0.0515247	0.022025	0.00237214	0.00287238	0.00247482	0.00305377	0.00254507	0.0033651		0.0515247	0.022025	0.0376056	0.0384531	0.046399	0.0193427	0.0783334	0.0531201		0.0515247	0.022025	0.0434989	0.00278413	0.0206343	0.00310566	0.0023984	0.00306356		0.0515247	0.022025	0.00374757	0.0198653	0.0343113	0.0232676	0.0438138	0.018723		0.0515247	0.022025	0.0198918	0.0323122	0.0583477	0.0620728	0.00686787	0.0291271		0.0515247	0.022025			0.00262659
0.0504889	0.0199242	0.00252662	0.00281425	0.00258092	0.00272891	0.0027131	0.00287654		0.0504889	0.0199242	0.0899824	0.0472216	0.0683961	0.0245185	0.0672565	0.0403699		0.0504889	0.0199242	0.0420571	0.00423185	0.0253124	0.00294535	0.00251373	0.00295541		0.0504889	0.0199242	0.0539213	0.0172551	0.0288429	0.0175248	0.0606599	0.0395489		0.0504889	0.0199242	0.0465842	0.0324589	0.0607758	0.0857265	0.00762653	0.0712551		0.0504889	0.0199242			0.002611
0.0483568	0.0129011	0.00291073	0.00285457	0.00234569	0.00289887	0.00258395	0.00285203		0.0483568	0.0129011	0.052423	0.0302869	0.0421802	0.0283109	0.0347159	0.0638952		0.0483568	0.0129011	0.0208665	0.00270644	0.0193465	0.00312016	0.00236791	0.00284791		0.0483568	0.0129011	0.080545	0.0953708	0.0339663	0.0581103	0.0472669	0.0563062		0.0483568	0.0129011	0.0410139	0.0285145	0.0644679	0.00530935	0.00522413	0.0651939		0.0483568	0.0129011			0.00272967
0.0469115	0.015014	0.00239296	0.00275148	0.00250853	0.00279011	0.0024864	0.00311176		0.0469115	0.015014	0.0344189	0.0447651	0.0381958	0.0215659	0.0998044	0.0619254		0.0469115	0.015014	0.0423112	0.00305847	0.0980928	0.00292105	0.00238968	0.00312194		0.0469115	0.015014	0.0943988	0.0414481	0.0346445	0.0264654	0.037065	0.0624633		0.0469115	0.015014	0.0243667	0.02688	0.0395822	0.0573729	0.0490338	0.0184159		0.0469115	0.015014			0.00278113
0.0679422	0.0187378	0.00230993	0.00291252	0.00319568	0.00282305	0.0024389	0.00307048		0.0679422	0.0187378	0.108048	0.0619066	0.0472918	0.0295463	0.0562062	0.0438014		0.0679422	0.0187378	0.0530506	0.0031991	0.00417901	0.00364813	0.00267492	0.00304669		0.0679422	0.0187378	0.0400853	0.0634103	0.0347286	0.0697477	0.0424698	0.0425873		0.0679422	0.0187378	0.025119	0.00985993	0.0412251	0.0176099	0.00421603	0.0670186		0.0679422	0.0187378			0.00278111
0.0468734	0.0576018	0.00251328	0.00274634	0.00265029	0.00272277	0.00236798	0.00307526		0.0468734	0.0576018	0.033022	0.0512014	0.0541915	0.00766641	0.0666901	0.0414863		0.0468734	0.0576018	0.0648561	0.00311195	0.00542357	0.00295347	0.00283982	0.00298014		0.0468734	0.0576018	0.0596635	0.0201118	0.0280043	0.0560694	0.0456605	0.0403073		0.0468734	0.0576018	0.0315518	0.0359066	0.028672	0.0543761	0.015568	0.0937998		0.0468734	0.0576018			0.00279299
0.0601942	0.0327334	0.00236929	0.00267835	0.00234461	0.00288445	0.00224985	0.00307309		0.0601942	0.0327334	0.0400504	0.0371124	0.0328884	0.0276294	0.0242082	0.0492567		0.0601942	0.0327334	0.051981	0.00297811	0.0073877	0.0030343	0.00247999	0.00304579		0.0601942	0.0327334	0.0448208	0.0319556	0.0403524	0.0525369	0.0487903	0.0562845		0.0601942	0.0327334	0.0360918	0.0300771	0.0347191	0.0594422	0.0339075	0.0142539		0.0601942	0.0327334			0.00274012
0.0479693	0.0146029	0.00254058	0.0028468	0.00290548	0.00298624	0.00227198	0.00314003		0.0479693	0.0146029	0.0419866	0.039827	0.04755	0.0100325	0.0264862	0.0154701		0.0479693	0.0146029	0.0447869	0.00297006	0.00901646	0.00362661	0.00244591	0.00308678		0.0479693	0.0146029	0.0382965	0.037519	0.0274549	0.0917323	0.0666818	0.0518783		0.0479693	0.0146029	0.0377894	0.0250157	0.0256884	0.0694364	0.011834	0.0450391		0.0479693	0.0146029			0.00266208
0.0358825	0.0275696	0.00239627	0.00317493	0.00306632	0.00304219	0.00261656	0.00322838		0.0358825	0.0275696	0.0344508	0.0566596	0.067518	0.00965641	0.0543644	0.0466717		0.0358825	0.0275696	0.034442	0.00289556	0.00968873	0.00283574	0.00254447	0.0029786		0.0358825	0.0275696	0.0912489	0.00487572	0.020157	0.03718	0.0467397	0.0341264		0.0358825	0.0275696	0.0269501	0.0277172	0.0277999	0.055414	0.00374919	0.00597083		0.0358825	0.0275696			0.00269823
0.0470642	0.0404974	0.0023046	0.00283793	0.00265819	0.0030249	0.00269052	0.00297987		0.0470642	0.0404974	0.0999878	0.0577086	0.0434524	0.0183383	0.0594554	0.0466017		0.0470642	0.0404974	0.0487256	0.00278741	0.0335415	0.0028104	0.00243723	0.00315424		0.0470642	0.0404974	0.0375401	0.0595644	0.0149558	0.0482395	0.0372687	0.0412731		0.0470642	0.0404974	0.0376927	0.0780935	0.0545449	0.0359052	0.0107085	0.0337973		0.0470642	0.0404974			0.0026467
0.0531756	0.0257584	0.00259936	0.00269657	0.0026112	0.00287265	0.00261182	0.00306845		0.0531756	0.0257584	0.0433447	0.0273226	0.0521521	0.00948042	0.0621482	0.0332926		0.0531756	0.0257584	0.0342574	0.00295421	0.0306736	0.00286594	0.00256468	0.00282111		0.0531756	0.0257584	0.0740686	0.0449241	0.0242307	0.0301718	0.0444049	0.0482735		0.0531756	0.0257584	0.00508596	0.041493	0.0566929	0.0365741	0.00320558	0.0926498		0.0531756	0.0257584			0.00281674
0.051584	0.00925411	0.00236076	0.00298762	0.00248457	0.00289447	0.0025638	0.00309738		0.051584	0.00925411	0.0748372	0.0638854	0.0398723	0.0125858	0.0929487	0.0654193		0.051584	0.00925411	0.0640627	0.00286078	0.0127236	0.0029467	0.00263182	0.00316028		0.051584	0.00925411	0.0444109	0.0267549	0.0410458	0.019556	0.0389284	0.0466613		0.051584	0.00925411	0.0248061	0.0583222	0.00585827	0.0313119	0.0038929	0.0630503		0.051584	0.00925411			0.00279986
0.0437483	0.00561988	0.00245346	0.00274662	0.00246972	0.00331716	0.00233156	0.00285383		0.0437483	0.00561988	0.0276621	0.0239247	0.0715	0.0241786	0.0105558	0.0822168		0.0437483	0.00561988	0.0291913	0.00283982	0.0160456	0.00312563	0.0024473	0.00312211		0.0437483	0.00561988	0.0349462	0.00847178	0.0360759	0.0873004	0.0300188	0.0345346		0.0437483	0.00561988	0.0311646	0.033365	0.0512117	0.0357164	0.0113266	0.047275		0.0437483	0.00561988			0.00284284
0.051246	0.0217447	0.00255301	0.00285099	0.00242234	0.00297328	0.00272255	0.00297429		0.051246	0.0217447	0.033914	0.050132	0.0348062	0.0263805	0.0136269	0.0404937		0.051246	0.0217447	0.0474929	0.00286257	0.0188499	0.00278997	0.00290439	0.00284072		0.051246	0.0217447	0.0861026	0.0443429	0.0389868	0.0145645	0.0355712	0.034771		0.051246	0.0217447	0.029522	0.0592888	0.0481279	0.0506991	0.0299576	0.0123118		0.051246	0.0217447			0.00251006
0.0486289	0.0798868	0.00248089	0.00296213	0.00280099	0.00298086	0.00228434	0.00295889		0.0486289	0.0798868	0.0589472	0.0541993	0.0409142	0.0250138	0.0898017	0.044716		0.0486289	0.0798868	0.0390086	0.00278451	0.00598126	0.00301116	0.00231496	0.00272409		0.0486289	0.0798868	0.0498893	0.0129055	0.0302245	0.00879414	0.0349283	0.0120139		0.0486289	0.0798868	0.0301847	0.00456271	0.0126594	0.0555153	0.0394934	0.0307644		0.0486289	0.0798868			0.00265282
0.0317444	0.0529595	0.00233924	0.00266592	0.00236833	0.00282141	0.00264878	0.00277186		0.0317444	0.0529595	0.0306738	0.0247048	0.049923	0.00953075	0.00349352	0.0416566		0.0317444	0.0529595	0.0521501	0.00287124	0.0100772	0.0030174	0.00250293	0.00347213		0.0317444	0.0529595	0.0252433	0.0585143	0.0185578	0.0412642	0.0257489	0.0391931		0.0317444	0.0529595	0.0500677	0.0532789	0.0500437	0.0399307	0.0373307	0.0322265		0.0317444	0.0529595			0.00250145
0.0467424	0.0575865	0.0023626	0.00289783	0.00243233	0.00292604	0.00257064	0.00301609		0.0467424	0.0575865	0.0512566	0.0513928	0.0575996	0.0378597	0.00366181	0.0497487		0.0467424	0.0575865	0.0190034	0.00277952	0.00703528	0.0029041	0.00263642	0.00312697		0.0467424	0.0575865	0.0397585	0.1626	0.0245103	0.0189345	0.0414015	0.0699819		0.0467424	0.0575865	0.0313629	0.0304366	0.0500504	0.0441288	0.0111678	0.00791465		0.0467424	0.0575865			0.00269475
0.0443389	0.0507626	0.0025576	0.00287678	0.00304306	0.00315417	0.0025418	0.00273016		0.0443389	0.0507626	0.0562834	0.0517304	0.0466229	0.0220849	0.0841646	0.0527756		0.0443389	0.0507626	0.014585	0.00292538	0.0165896	0.00324441	0.00232799	0.00327091		0.0443389	0.0507626	0.0509263	0.0491686	0.0177802	0.0391418	0.0488313	0.0327051		0.0443389	0.0507626	0.0364662	0.00544085	0.102879	0.0754667	0.0546935	0.0351213		0.0443389	0.0507626			0.00285594
0.0564333	0.0503167	0.00224327	0.00291935	0.00304618	0.00332913	0.0024206	0.00294239		0.0564333	0.0503167	0.0872968	0.0618068	0.0393471	0.0385608	0.0643517	0.0474416		0.0564333	0.0503167	0.0219181	0.00318963	0.00393259	0.00301474	0.00237639	0.0033122		0.0564333	0.0503167	0.0201672	0.0606954	0.0274536	0.00477858	0.0380979	0.0585755		0.0564333	0.0503167	0.030504	0.0494044	0.0511347	0.0262133	0.0228054	0.0289285		0.0564333	0.0503167			0.00253956
0.0323992	0.043644	0.00238775	0.00282614	0.00244747	0.00274549	0.00254977	0.00306268		0.0323992	0.043644	0.0526233	0.0302601	0.0445813	0.0332073	0.0640399	0.0395469		0.0323992	0.043644	0.0229119	0.00332832	0.0552278	0.0030583	0.00276083	0.00332871		0.0323992	0.043644	0.0466703	0.0343112	0.0261133	0.0043131	0.0359314	0.0624607		0.0323992	0.043644	0.0382866	0.041786	0.0473215	0.0328012	0.0309694	0.00615708		0.0323992	0.043644			0.0026266
0.0274122	0.0713996	0.00251346	0.00303998	0.00270627	0.00297083	0.00234122	0.00302085		0.0274122	0.0713996	0.0513307	0.0229121	0.0567767	0.00725009	0.0495139	0.0459973		0.0274122	0.0713996	0.0424031	0.0033326	0.0296856	0.00291604	0.00252294	0.00325538		0.0274122	0.0713996	0.0517924	0.0737638	0.0280162	0.00546153	0.0381906	0.0434297		0.0274122	0.0713996	0.0692941	0.00704092	0.0766316	0.0720252	0.0161389	0.013313		0.0274122	0.0713996			0.00259554
0.0397466	0.0232525	0.0024874	0.00294409	0.00297004	0.00294685	0.00230467	0.00299062		0.0397466	0.0232525	0.0424185	0.0451176	0.0489027	0.022665	0.0290858	0.0434188		0.0397466	0.0232525	0.046295	0.00378229	0.0396772	0.00340911	0.00239884	0.00296687		0.0397466	0.0232525	0.0366111	0.115943	0.0263296	0.0557919	0.0469988	0.00823186		0.0397466	0.0232525	0.0733117	0.0545044	0.0517074	0.0505757	0.0446728	0.0433134		0.0397466	0.0232525			0.00266746
0.0383222	0.0103365	0.0025772	0.0028161	0.00316555	0.00306496	0.00231415	0.00291163		0.0383222	0.0103365	0.0490138	0.0409646	0.0369267	0.0294749	0.0359142	0.0638855		0.0383222	0.0103365	0.0406659	0.00308311	0.0427738	0.00303398	0.00228568	0.00289229		0.0383222	0.0103365	0.0775537	0.0442043	0.0303183	0.0717922	0.0480952	0.0603862		0.0383222	0.0103365	0.0410705	0.00581423	0.028917	0.0775518	0.00465537	0.0676374		0.0383222	0.0103365			0.00268062
0.0533197	0.0868445	0.00240371	0.00299246	0.00304695	0.00326132	0.00243917	0.0029569		0.0533197	0.0868445	0.0449664	0.0525765	0.0397844	0.0378424	0.0708966	0.0477345		0.0533197	0.0868445	0.0390549	0.00372777	0.0569029	0.00294561	0.00232533	0.00289006		0.0533197	0.0868445	0.0763498	0.0801191	0.0300316	0.0545037	0.0523974	0.063242		0.0533197	0.0868445	0.0790754	0.0263973	0.0699581	0.0954591	0.0372862	0.0178523		0.0533197	0.0868445			0.00271045
0.0669862	0.0158091	0.00250388	0.00309003	0.0027315	0.0030912	0.00247407	0.0029373		0.0669862	0.0158091	0.0357288	0.041375	0.053752	0.0220599	0.0501134	0.0413204		0.0669862	0.0158091	0.0290356	0.00319071	0.0376587	0.0030613	0.00250881	0.00326291		0.0669862	0.0158091	0.0942848	0.0662358	0.0398421	0.00471979	0.0471264	0.0232875		0.0669862	0.0158091	0.0347416	0.0618984	0.0550351	0.0980798	0.0555627	0.069516		0.0669862	0.0158091			0.00261048
0.0275625	0.0482707	0.00244746	0.00287596	0.00243224	0.00284806	0.00267941	0.00293553		0.0275625	0.0482707	0.0399615	0.0538782	0.0765335	0.0137457	0.125407	0.0464999		0.0275625	0.0482707	0.0230141	0.00311875	0.0155164	0.00294748	0.00256021	0.00284006		0.0275625	0.0482707	0.0435577	0.024842	0.0221494	0.0294813	0.0394196	0.0364691		0.0275625	0.0482707	0.0435205	0.025374	0.0502055	0.0339716	0.0382362	0.0464825		0.0275625	0.0482707			0.0024455
0.0576622	0.0224999	0.00295202	0.0028036	0.00269959	0.0032118	0.00265074	0.00310436		0.0576622	0.0224999	0.052648	0.0855797	0.0767772	0.0189309	0.0616243	0.0566312		0.0576622	0.0224999	0.036554	0.00418303	0.0299144	0.00310241	0.00254171	0.00300553		0.0576622	0.0224999	0.050084	0.0382435	0.0259331	0.0846978	0.0356056	0.0298466		0.0576622	0.0224999	0.0804926	0.0466895	0.0571578	0.0888437	0.0352246	0.0511468		0.0576622	0.0224999			0.00270969
0.0847751	0.0358086	0.00252278	0.00281577	0.00281276	0.00297026	0.00257526	0.00304434		0.0847751	0.0358086	0.0522257	0.0392783	0.043824	0.0158149	0.0437034	0.0292977		0.0847751	0.0358086	0.0438478	0.00282919	0.0308687	0.00280993	0.00250557	0.00306173		0.0847751	0.0358086	0.0591251	0.022496	0.0327138	0.0491311	0.0266776	0.0680851		0.0847751	0.0358086	0.0576685	0.0372458	0.0400572	0.0871654	0.042475	0.0586281		0.0847751	0.0358086			0.00247304
0.0484758	0.0561271	0.00240639	0.00283755	0.00243283	0.00347624	0.00246292	0.00290924		0.0484758	0.0561271	0.0281731	0.0403212	0.0678881	0.0125759	0.109459	0.042009		0.0484758	0.0561271	0.0327534	0.00342556	0.07796	0.00287266	0.00236833	0.00299715		0.0484758	0.0561271	0.0180271	0.0409019	0.0275266	0.00575743	0.0429414	0.0992484		0.0484758	0.0561271	0.067525	0.0466295	0.0912658	0.0461984	0.00368334	0.00444355		0.0484758	0.0561271			0.00282805
0.0446872	0.0533791	0.00237777	0.00305915	0.00271099	0.00313346	0.00242129	0.00298777		0.0446872	0.0533791	0.0444183	0.0699801	0.023421	0.0272404	0.0648781	0.0252636		0.0446872	0.0533791	0.0325903	0.00306062	0.0362337	0.00294552	0.002568	0.003177		0.0446872	0.0533791	0.00964636	0.0319989	0.0324813	0.0529938	0.0478881	0.0826098		0.0446872	0.0533791	0.0483847	0.0437778	0.0845266	0.0951662	0.0141109	0.00590553		0.0446872	0.0533791			0.0029001
0.129196	0.0194769	0.00244277	0.00304541	0.00290348	0.00301835	0.00241157	0.00318417		0.129196	0.0194769	0.0369285	0.0483705	0.0532756	0.020107	0.0642184	0.035685		0.129196	0.0194769	0.0494413	0.0040514	0.0387752	0.00299099	0.00231932	0.00313577		0.129196	0.0194769	0.059117	0.042759	0.0271427	0.0516312	0.042744	0.0378503		0.129196	0.0194769	0.0255798	0.00870406	0.0387553	0.0845504	0.0403388	0.0424338		0.129196	0.0194769			0.00260438
0.052138	0.049299	0.00265309	0.00292173	0.00240272	0.00291657	0.0025072	0.00301919		0.052138	0.049299	0.015886	0.031691	0.0436747	0.00770026	0.045216	0.0328171		0.052138	0.049299	0.052088	0.00282764	0.0193393	0.00291907	0.00235336	0.00309406		0.052138	0.049299	0.0355261	0.0582177	0.0348531	0.0136662	0.0378305	0.0554825		0.052138	0.049299	0.0604975	0.0321595	0.0268872	0.0676912	0.037496	0.0318747		0.052138	0.049299			0.0026894
0.0779441	0.00444764	0.00239024	0.00298612	0.00244505	0.00301405	0.00240245	0.00314897		0.0779441	0.00444764	0.0324173	0.0707177	0.05971	0.0299225	0.0335414	0.0401225		0.0779441	0.00444764	0.0225743	0.0028136	0.0465102	0.00320541	0.00228792	0.00322108		0.0779441	0.00444764	0.0744806	0.0640502	0.029429	0.0603904	0.0430181	0.0892123		0.0779441	0.00444764	0.0640917	0.0672965	0.0399348	0.058871	0.0258353	0.0119411		0.0779441	0.00444764			0.00256142
0.117563	0.0479874	0.00247973	0.00306567	0.00247536	0.00319696	0.0023222	0.00281998		0.117563	0.0479874	0.0132781	0.0671962	0.0304959	0.0177011	0.049431	0.061293		0.117563	0.0479874	0.0533482	0.00290064	0.0411394	0.00295721	0.00255779	0.00309456		0.117563	0.0479874	0.00416113	0.0162352	0.0293717	0.00456615	0.0580798	0.0919976		0.117563	0.0479874	0.0697512	0.00509356	0.0696109	0.072067	0.0290949	0.0161811		0.117563	0.0479874			0.00276925
0.0414284	0.012633	0.00242432	0.00294325	0.00255054	0.00284881	0.00241147	0.00306806		0.0414284	0.012633	0.0220944	0.0525338	0.0378984	0.00845135	0.0652103	0.0250815		0.0414284	0.012633	0.0505718	0.00325459	0.00439172	0.00288282	0.00249885	0.00295256		0.0414284	0.012633	0.0384652	0.0607262	0.0284777	0.00650311	0.0453504	0.0641717		0.0414284	0.012633	0.0713146	0.0434222	0.0643984	0.0463317	0.050246	0.0491598		0.0414284	0.012633			0.00257021
0.0237661	0.00613202	0.00237929	0.00285642	0.00245325	0.00296357	0.00264142	0.00284654		0.0237661	0.00613202	0.0303633	0.0603579	0.0382765	0.00966227	0.0427216	0.0507535		0.0237661	0.00613202	0.058679	0.0028659	0.0141421	0.00284128	0.00245469	0.00291936		0.0237661	0.00613202	0.0515059	0.0659434	0.0172635	0.0888355	0.037343	0.0734045		0.0237661	0.00613202	0.135094	0.0127825	0.0597366	0.0404127	0.00360954	0.0403627		0.0237661	0.00613202			0.00274812
0.0544081	0.0706069	0.00228934	0.0028071	0.00238962	0.00299802	0.00238203	0.00312854		0.0544081	0.0706069	0.0249278	0.0743314	0.0503448	0.0295873	0.0514239	0.0410618		0.0544081	0.0706069	0.0526355	0.00288115	0.00384471	0.00283416	0.00224667	0.00308559		0.0544081	0.0706069	0.0167652	0.0605298	0.0222774	0.0688974	0.0355238	0.0663916		0.0544081	0.0706069	0.0472203	0.00946172	0.0349947	0.0275239	0.0296514	0.0484563		0.0544081	0.0706069			0.00292451
0.0584998	0.059412	0.002487	0.00288698	0.00285379	0.00345223	0.00259157	0.00293532		0.0584998	0.059412	0.066993	0.0532521	0.0827949	0.0437893	0.043842	0.039913		0.0584998	0.059412	0.0212724	0.00279152	0.0205453	0.00339621	0.00228526	0.00311053		0.0584998	0.059412	0.0317099	0.0386237	0.0322694	0.00734024	0.0597853	0.0470693		0.0584998	0.059412	0.0371975	0.0635962	0.0565217	0.035275	0.0284619	0.0395239		0.0584998	0.059412			0.00291543
0.0280667	0.0229344	0.00239959	0.00270199	0.00250899	0.00300399	0.00238123	0.0028791		0.0280667	0.0229344	0.0282148	0.123898	0.0572255	0.0102432	0.0404646	0.0406764		0.0280667	0.0229344	0.0348529	0.00313066	0.0320462	0.00294981	0.00232726	0.00279097		0.0280667	0.0229344	0.0435625	0.0485784	0.0139193	0.0496426	0.0503721	0.0505908		0.0280667	0.0229344	0.0879055	0.0352848	0.0541177	0.0496646	0.0211435	0.0234202		0.0280667	0.0229344			0.00317322
0.0470057	0.0232212	0.00244069	0.00287942	0.00265596	0.00298407	0.00249932	0.00280756		0.0470057	0.0232212	0.0252192	0.0607228	0.035211	0.046203	0.0300703	0.0422337		0.0470057	0.0232212	0.0263325	0.0029448	0.00755084	0.00280115	0.00248002	0.00284375		0.0470057	0.0232212	0.068439	0.026535	0.0245333	0.00575315	0.0498333	0.0509206		0.0470057	0.0232212	0.0527843	0.0297479	0.0766673	0.0744666	0.00693465	0.055796		0.0470057	0.0232212			0.00250435
0.072013	0.035326	0.00235456	0.00284094	0.00241796	0.00306206	0.00240481	0.00348503		0.072013	0.035326	0.0778222	0.0704537	0.0511086	0.00997036	0.0150318	0.0378773		0.072013	0.035326	0.0492751	0.00267049	0.032396	0.00290807	0.00252843	0.00307326		0.072013	0.035326	0.0445742	0.030393	0.027881	0.0348007	0.0392386	0.0479781		0.072013	0.035326	0.0520812	0.0429219	0.0348285	0.0306341	0.0111783	0.0651845		0.072013	0.035326			0.00293353
0.0619157	0.0447273	0.0024123	0.00296516	0.00254623	0.00294935	0.0023983	0.00358152		0.0619157	0.0447273	0.0589413	0.0729199	0.0257027	0.0169399	0.0525061	0.113237		0.0619157	0.0447273	0.0336601	0.00274907	0.0117484	0.00317276	0.00238822	0.00297541		0.0619157	0.0447273	0.00664941	0.0289686	0.0450385	0.0433925	0.0656386	0.0897843		0.0619157	0.0447273	0.056028	0.0115504	0.0356579	0.036351	0.00394963	0.0351496		0.0619157	0.0447273			0.00284651
0.0678566	0.0322956	0.00272551	0.00307325	0.00245472	0.00303902	0.002363	0.00317555		0.0678566	0.0322956	0.0478974	0.0450315	0.0462719	0.00612002	0.0101382	0.0474028		0.0678566	0.0322956	0.041549	0.00319996	0.0480724	0.00291806	0.0023585	0.00281827		0.0678566	0.0322956	0.0299139	0.0220513	0.0242213	0.11147	0.027121	0.0730656		0.0678566	0.0322956	0.0718113	0.0435168	0.0134371	0.10526	0.0202579	0.0377395		0.0678566	0.0322956			0.00267003
0.0599448	0.0286543	0.00260427	0.00300812	0.00255583	0.00308637	0.00255278	0.00313013		0.0599448	0.0286543	0.0339153	0.0899096	0.042589	0.0142237	0.0152249	0.0343668		0.0599448	0.0286543	0.0537455	0.0031705	0.0220729	0.00304064	0.00250065	0.0029807		0.0599448	0.0286543	0.0337295	0.0255537	0.0410329	0.0372611	0.058147	0.0860294		0.0599448	0.0286543	0.0549672	0.0264216	0.0300981	0.0445632	0.018375	0.0536082		0.0599448	0.0286543			0.00296253
0.119441	0.0551946	0.00248521	0.00298221	0.00248517	0.0027356	0.00253218	0.0030075		0.119441	0.0551946	0.0560437	0.0834065	0.042463	0.00502889	0.00865993	0.0321075		0.119441	0.0551946	0.0347232	0.00280881	0.0573603	0.00305865	0.00244523	0.00290001		0.119441	0.0551946	0.0451872	0.0246768	0.029647	0.0537951	0.0510588	0.0497017		0.119441	0.0551946	0.0782939	0.0338867	0.0315675	0.004629	0.0039154	0.059502		0.119441	0.0551946			0.0030709
0.0449458	0.0239941	0.00231118	0.00277502	0.00252162	0.00305984	0.0022655	0.00290184		0.0449458	0.0239941	0.0429217	0.0620946	0.0216102	0.0567264	0.0863717	0.0474834		0.0449458	0.0239941	0.0171227	0.00312212	0.0137147	0.00310153	0.00238322	0.00268771		0.0449458	0.0239941	0.068196	0.0177832	0.027833	0.0692248	0.0446402	0.052138		0.0449458	0.0239941	0.0622196	0.0183256	0.0335759	0.0270233	0.0504829	0.0229425		0.0449458	0.0239941			0.00264936
0.0680139	0.0365107	0.00247789	0.00281314	0.00280366	0.00286009	0.0022709	0.00282378		0.0680139	0.0365107	0.055895	0.0393698	0.0253516	0.0259089	0.0715636	0.0270501		0.0680139	0.0365107	0.0276404	0.00272113	0.0488088	0.00283976	0.00246291	0.00309354		0.0680139	0.0365107	0.0418594	0.0137903	0.0344902	0.0430091	0.0407974	0.00802707		0.0680139	0.0365107	0.0474665	0.0254017	0.0169895	0.0577072	0.00535142	0.0358023		0.0680139	0.0365107			0.00272596
0.0559902	0.0101599	0.00233934	0.00278956	0.00267142	0.00307248	0.00253447	0.0029004		0.0559902	0.0101599	0.0387289	0.0397722	0.0360327	0.0312025	0.0628877	0.0582801		0.0559902	0.0101599	0.0338545	0.00295589	0.00381949	0.00293737	0.00258396	0.00320707		0.0559902	0.0101599	0.0412359	0.0271843	0.0296523	0.0438334	0.103425	0.0761484		0.0559902	0.0101599	0.0677912	0.0303565	0.0308898	0.0096739	0.00999975	0.0275378		0.0559902	0.0101599			0.00266521
0.0609319	0.0336014	0.00233672	0.00273921	0.00275731	0.002871	0.00244187	0.00303419		0.0609319	0.0336014	0.0466966	0.0512399	0.0342882	0.0448473	0.0397645	0.0757022		0.0609319	0.0336014	0.0345245	0.00264289	0.00707299	0.00294471	0.00240932	0.00279797		0.0609319	0.0336014	0.0290311	0.029764	0.0297301	0.00846256	0.0263078	0.0600916		0.0609319	0.0336014	0.0605625	0.057136	0.0240791	0.0103628	0.00462447	0.0266391		0.0609319	0.0336014			0.0026275
0.0449282	0.0546409	0.0024992	0.00288304	0.00263204	0.00296835	0.00231454	0.00306128		0.0449282	0.0546409	0.0519517	0.0781201	0.0436282	0.0204698	0.0105041	0.0349726		0.0449282	0.0546409	0.013776	0.00295711	0.00910118	0.00313075	0.00240377	0.00279053		0.0449282	0.0546409	0.0522598	0.0273124	0.0387879	0.0912976	0.0558876	0.0185085		0.0449282	0.0546409	0.0786596	0.0530016	0.0300787	0.0346505	0.00467	0.0310392		0.0449282	0.0546409			0.00263842
0.0536538	0.11841	0.00282821	0.00283876	0.00245793	0.00318217	0.00283579	0.00303744		0.0536538	0.11841	0.0405092	0.0429054	0.0356217	0.0263379	0.0793735	0.0583416		0.0536538	0.11841	0.0353346	0.00300573	0.0462469	0.00301987	0.00268286	0.00304276		0.0536538	0.11841	0.0451207	0.0312467	0.0341839	0.0560959	0.0417987	0.0614875		0.0536538	0.11841	0.0263092	0.0436244	0.0300464	0.0306545	0.0586032	0.027078		0.0536538	0.11841			0.00250577
0.0235526	0.0259071	0.00255195	0.00290082	0.00267103	0.00284272	0.00242442	0.00307214		0.0235526	0.0259071	0.0488033	0.0341784	0.0645068	0.0411551	0.0402583	0.0197323		0.0235526	0.0259071	0.0113911	0.00289402	0.0191824	0.0029763	0.00235976	0.00296705		0.0235526	0.0259071	0.0407547	0.0210449	0.0273311	0.0388571	0.0262136	0.013258		0.0235526	0.0259071	0.0618828	0.0288494	0.0225952	0.0445872	0.0296019	0.0252439		0.0235526	0.0259071			0.00240748
0.0621491	0.0556467	0.00254494	0.00287116	0.00271205	0.00287107	0.00269172	0.0030079		0.0621491	0.0556467	0.0410918	0.0528161	0.0331152	0.032447	0.0213249	0.0449198		0.0621491	0.0556467	0.0181844	0.00268774	0.0250658	0.00287905	0.0025514	0.00297558		0.0621491	0.0556467	0.0378961	0.027096	0.042695	0.0879084	0.0497482	0.0414437		0.0621491	0.0556467	0.0400667	0.050947	0.0452662	0.0458209	0.0159887	0.0166369		0.0621491	0.0556467			0.00277686
0.0473909	0.0385876	0.00269959	0.00309028	0.0026407	0.00305707	0.00235339	0.00297295		0.0473909	0.0385876	0.0469271	0.0869302	0.0292916	0.0413293	0.0454107	0.033177		0.0473909	0.0385876	0.0379825	0.00289522	0.0631068	0.00283207	0.00247268	0.00307479		0.0473909	0.0385876	0.0789951	0.021293	0.032663	0.0342356	0.0508169	0.0335637		0.0473909	0.0385876	0.066453	0.0561733	0.0548509	0.03353	0.00424895	0.0384046		0.0473909	0.0385876			0.00242993
0.101277	0.0512297	0.00248123	0.00289728	0.00264277	0.00280218	0.00289174	0.00316408		0.101277	0.0512297	0.00372309	0.0792295	0.0304638	0.026423	0.0393739	0.0580072		0.101277	0.0512297	0.0152747	0.00351248	0.0472304	0.00310372	0.00252571	0.00291701		0.101277	0.0512297	0.0342493	0.0220817	0.0367493	0.0718386	0.0366667	0.0326695		0.101277	0.0512297	0.0301991	0.0167425	0.0483016	0.0361258	0.0294461	0.0309718		0.101277	0.0512297			0.00285898
0.0716814	0.0517532	0.00252203	0.00315946	0.00260392	0.00287258	0.00279027	0.00307519		0.0716814	0.0517532	0.0574273	0.0353384	0.0506501	0.0502561	0.0225941	0.0456037		0.0716814	0.0517532	0.0330239	0.00301108	0.0809471	0.00315351	0.00255814	0.00295539		0.0716814	0.0517532	0.0382622	0.016941	0.0247505	0.03872	0.0519675	0.0218923		0.0716814	0.0517532	0.0890934	0.0473034	0.0407924	0.0516122	0.0384796	0.0178584		0.0716814	0.0517532			0.00251939
0.0766359	0.0478717	0.00292533	0.00290358	0.00230211	0.00285114	0.00238127	0.00292233		0.0766359	0.0478717	0.0291162	0.0635939	0.0464617	0.0350587	0.0304196	0.0434371		0.0766359	0.0478717	0.0378841	0.00296696	0.0422288	0.0031475	0.00242122	0.00279527		0.0766359	0.0478717	0.0447358	0.0223769	0.043301	0.0717905	0.0406763	0.0397582		0.0766359	0.0478717	0.0889864	0.0385402	0.0348799	0.0852619	0.00894917	0.0454173		0.0766359	0.0478717			0.00260765
0.0432449	0.0308065	0.00246699	0.00308667	0.00279971	0.00284677	0.00260642	0.00299073		0.0432449	0.0308065	0.0355768	0.0306643	0.0374886	0.041225	0.0214168	0.038031		0.0432449	0.0308065	0.0505347	0.00296294	0.0266137	0.00326938	0.00232404	0.00312983		0.0432449	0.0308065	0.05932	0.0273574	0.0223262	0.109567	0.0409074	0.0421245		0.0432449	0.0308065	0.0523112	0.0215167	0.0367301	0.0271635	0.0052762	0.0265623		0.0432449	0.0308065			0.00256545
0.0274963	0.0635607	0.0028401	0.00288998	0.00240511	0.00299239	0.00242733	0.00278856		0.0274963	0.0635607	0.0552861	0.0631151	0.039628	0.0403123	0.038138	0.0467049		0.0274963	0.0635607	0.0439948	0.00275681	0.0651077	0.00301338	0.00238597	0.00284382		0.0274963	0.0635607	0.0301825	0.0306866	0.0260711	0.0436237	0.0478344	0.0240815		0.0274963	0.0635607	0.0961772	0.0381355	0.0448364	0.0774923	0.0284513	0.0359489		0.0274963	0.0635607			0.00278545
0.111528	0.0293166	0.00248595	0.00304271	0.00232843	0.00281063	0.00244657	0.00302596		0.111528	0.0293166	0.037862	0.0463335	0.0530411	0.0384893	0.0493022	0.0225985		0.111528	0.0293166	0.0107238	0.00265377	0.0530599	0.00319795	0.0023404	0.00288436		0.111528	0.0293166	0.0299776	0.0281118	0.0252671	0.0580195	0.0497317	0.0548436		0.111528	0.0293166	0.0402499	0.0155267	0.0318075	0.0629709	0.0428755	0.0820675		0.111528	0.0293166			0.00239426
0.0708089	0.0364066	0.00251486	0.00302681	0.00277982	0.00285986	0.00250055	0.0031224		0.0708089	0.0364066	0.041767	0.0679058	0.0365672	0.0680861	0.0315561	0.0653298		0.0708089	0.0364066	0.0398404	0.00265766	0.046215	0.00302382	0.0022843	0.00322537		0.0708089	0.0364066	0.0337015	0.0126641	0.0472328	0.0427097	0.0310426	0.0834052		0.0708089	0.0364066	0.0727457	0.0365934	0.035079	0.0178809	0.00322248	0.0564485		0.0708089	0.0364066			0.00254405
0.04079	0.021002	0.00238032	0.00351246	0.00249523	0.00288859	0.00232655	0.00285884		0.04079	0.021002	0.0109168	0.0538066	0.0499374	0.04358	0.0400273	0.0460512		0.04079	0.021002	0.0253927	0.00337136	0.0347521	0.00279588	0.00243232	0.00297406		0.04079	0.021002	0.0645819	0.0306916	0.0483659	0.0479897	0.0368973	0.0440851		0.04079	0.021002	0.0906821	0.0278328	0.0407073	0.022086	0.0440524	0.0163521		0.04079	0.021002			0.00260076
0.0692097	0.0717174	0.00266782	0.00303569	0.00253392	0.00305595	0.00236981	0.00300822		0.0692097	0.0717174	0.0316168	0.0546572	0.0512968	0.0265119	0.041982	0.0584999		0.0692097	0.0717174	0.0459791	0.00289398	0.00389727	0.00367355	0.0025556	0.00298586		0.0692097	0.0717174	0.0325739	0.024547	0.0355602	0.0619574	0.090097	0.138391		0.0692097	0.0717174	0.0502917	0.0779906	0.0404428	0.0738946	0.00331785	0.0117507		0.0692097	0.0717174			0.00263115
0.0790607	0.0540637	0.0026186	0.00317848	0.00235602	0.00285567	0.00243134	0.00281029		0.0790607	0.0540637	0.0410897	0.0453192	0.040382	0.0326563	0.0533394	0.0454693		0.0790607	0.0540637	0.0574051	0.00269694	0.021839	0.0030695	0.00227484	0.00302027		0.0790607	0.0540637	0.0677466	0.0248173	0.0299459	0.030201	0.0435481	0.0439871		0.0790607	0.0540637	0.0426996	0.00596606	0.0312157	0.0446038	0.017167	0.017975		0.0790607	0.0540637			0.00265576
0.0638366	0.0522826	0.00253685	0.00336938	0.00272616	0.00289892	0.00232946	0.00284728		0.0638366	0.0522826	0.0243186	0.054751	0.0423788	0.0252111	0.0383526	0.130342		0.0638366	0.0522826	0.0191	0.00280986	0.00504782	0.00314852	0.0023813	0.00281831		0.0638366	0.0522826	0.0628314	0.0286626	0.0337174	0.046449	0.0410488	0.0828076		0.0638366	0.0522826	0.0643662	0.0226625	0.036646	0.0332061	0.0274186	0.0465935		0.0638366	0.0522826			0.0025669
0.0742259	0.0433452	0.00300875	0.00349006	0.00287019	0.00311869	0.00228755	0.0029459		0.0742259	0.0433452	0.0300728	0.0896296	0.0315397	0.0483914	0.0404609	0.0632231		0.0742259	0.0433452	0.0145479	0.00280981	0.0341759	0.00323185	0.00230553	0.00324277		0.0742259	0.0433452	0.0490818	0.0297116	0.00785396	0.0595439	0.0282698	0.0654364		0.0742259	0.0433452	0.0549791	0.00722966	0.0414138	0.0576287	0.00619753	0.0163283		0.0742259	0.0433452			0.0026194
0.0521962	0.0279314	0.00251463	0.00292034	0.00291785	0.00324965	0.00243758	0.00285546		0.0521962	0.0279314	0.0628076	0.0468597	0.0532009	0.084727	0.0499876	0.0307847		0.0521962	0.0279314	0.0281958	0.00271827	0.0497578	0.00277078	0.00225436	0.00328252		0.0521962	0.0279314	0.0863526	0.0274481	0.0350305	0.0429609	0.0921618	0.0803564		0.0521962	0.0279314	0.0751411	0.00532089	0.0345198	0.0225273	0.0678115	0.0547389		0.0521962	0.0279314			0.00264965
0.0848929	0.036825	0.00246292	0.00292422	0.0025135	0.00307109	0.00258788	0.00298919		0.0848929	0.036825	0.0710234	0.0343721	0.0632271	0.0402726	0.0598559	0.040625		0.0848929	0.036825	0.0404648	0.00307194	0.0302615	0.00274627	0.00239026	0.00286897		0.0848929	0.036825	0.050723	0.0210428	0.0268949	0.0533677	0.0339596	0.0453163		0.0848929	0.036825	0.0727639	0.004322	0.050624	0.0326847	0.00434389	0.0148352		0.0848929	0.036825			0.00261298
0.0546194	0.038274	0.00239626	0.0028837	0.00233009	0.00300325	0.00223444	0.00322893		0.0546194	0.038274	0.0514377	0.0409088	0.00415013	0.0138353	0.0645917	0.0594917		0.0546194	0.038274	0.0039955	0.002989	0.034253	0.00290233	0.00246085	0.00315908		0.0546194	0.038274	0.08535	0.0236264	0.0267354	0.0526583	0.0170152	0.0759718		0.0546194	0.038274	0.0547955	0.036027	0.0391347	0.0373098	0.00769875	0.0540695		0.0546194	0.038274			0.00253967
0.12189	0.0314031	0.00299495	0.00295536	0.00235353	0.00286448	0.00265686	0.0027667		0.12189	0.0314031	0.0182967	0.0439289	0.0651999	0.0051466	0.0663654	0.0498405		0.12189	0.0314031	0.0279203	0.00287164	0.0417519	0.00288316	0.00226785	0.00321508		0.12189	0.0314031	0.0226987	0.0274234	0.0669933	0.0494488	0.0421527	0.0497423		0.12189	0.0314031	0.0658802	0.018371	0.0460903	0.0729372	0.0274202	0.0505334		0.12189	0.0314031			0.00245308
0.0872279	0.0639902	0.0029519	0.00275754	0.00249613	0.00279688	0.00230733	0.00312807		0.0872279	0.0639902	0.0611803	0.0796239	0.0554949	0.0208759	0.0483688	0.0326061		0.0872279	0.0639902	0.0207189	0.00273113	0.0467011	0.00321968	0.00243539	0.00290582		0.0872279	0.0639902	0.0471862	0.028245	0.0325147	0.0499365	0.0389896	0.04036		0.0872279	0.0639902	0.0246508	0.0359469	0.0414799	0.00649892	0.0312233	0.0356721		0.0872279	0.0639902			0.00248027
0.0706861	0.00602261	0.00248312	0.00341878	0.00278724	0.00322565	0.00248341	0.00281146		0.0706861	0.00602261	0.0557344	0.0403327	0.0168145	0.00628259	0.041896	0.0564863		0.0706861	0.00602261	0.0339074	0.0028715	0.00456859	0.00295679	0.00250333	0.00375196		0.0706861	0.00602261	0.0337997	0.0234064	0.0258811	0.0761356	0.0596245	0.074971		0.0706861	0.00602261	0.0683705	0.0518993	0.0281255	0.0493803	0.00926608	0.0296931		0.0706861	0.00602261			0.00263265
0.0345808	0.0361129	0.00266336	0.00277934	0.00296351	0.00293063	0.00237559	0.00270304		0.0345808	0.0361129	0.0254034	0.0357402	0.0501049	0.00623807	0.0239884	0.0362788		0.0345808	0.0361129	0.0356739	0.00255441	0.0312812	0.00285972	0.00233373	0.00294963		0.0345808	0.0361129	0.0341211	0.0253379	0.0361204	0.0656289	0.0647624	0.0503987		0.0345808	0.0361129	0.0826633	0.00572563	0.0271961	0.0525466	0.0451199	0.057857		0.0345808	0.0361129			0.00257966
0.0155768	0.0131819	0.00276086	0.00349839	0.00244748	0.00287443	0.00248447	0.00291216		0.0155768	0.0131819	0.0574021	0.0472929	0.0642641	0.107454	0.0400272	0.0466986		0.0155768	0.0131819	0.0442465	0.00286197	0.0109065	0.00295381	0.00247924	0.00353249		0.0155768	0.0131819	0.0459974	0.0445598	0.0343668	0.066417	0.05243	0.0374266		0.0155768	0.0131819	0.0389473	0.0515015	0.0226416	0.0135049	0.0424852	0.0402078		0.0155768	0.0131819			0.00273762
0.112432	0.0473836	0.00264824	0.00321371	0.00246552	0.00336656	0.00222625	0.00294013		0.112432	0.0473836	0.0418044	0.0492386	0.0309229	0.03309	0.052818	0.0481157		0.112432	0.0473836	0.034857	0.0028545	0.0455474	0.00295549	0.00241608	0.00313001		0.112432	0.0473836	0.0333611	0.0205904	0.0349957	0.0419472	0.0635619	0.0615777		0.112432	0.0473836	0.0378319	0.0149701	0.0345629	0.0532535	0.0155553	0.0170752		0.112432	0.0473836			0.00289937
0.069169	0.0121958	0.00290425	0.00323866	0.00235403	0.00309103	0.0024302	0.00302051		0.069169	0.0121958	0.0668098	0.0289273	0.014037	0.0185298	0.0302433	0.0500146		0.069169	0.0121958	0.0358598	0.00266508	0.00435702	0.00284359	0.00221495	0.00332129		0.069169	0.0121958	0.0650104	0.0336024	0.0292465	0.0388287	0.0562791	0.0612108		0.069169	0.0121958	0.0639163	0.0730699	0.071846	0.0439044	0.0105295	0.0620186		0.069169	0.0121958			0.00255027
0.0544729	0.015452	0.00264582	0.00270148	0.00241793	0.00279132	0.00223902	0.00286239		0.0544729	0.015452	0.0723669	0.0488581	0.0308247	0.0266139	0.0389705	0.0419929		0.0544729	0.015452	0.0346182	0.00275103	0.00998287	0.00310967	0.00223797	0.00314594		0.0544729	0.015452	0.0497412	0.0304729	0.0302229	0.0604088	0.0480007	0.0645016		0.0544729	0.015452	0.0184857	0.0372991	0.0339179	0.05841	0.0245327	0.01457		0.0544729	0.015452			0.00283211
0.0331874	0.0382928	0.00291893	0.00267631	0.00248211	0.00287568	0.00252861	0.00289186		0.0331874	0.0382928	0.0575699	0.0525134	0.037125	0.00447756	0.0488021	0.0464159		0.0331874	0.0382928	0.0209525	0.00294979	0.020656	0.00294569	0.00242071	0.00336051		0.0331874	0.0382928	0.0584852	0.0161133	0.0408051	0.0728857	0.0431764	0.0521403		0.0331874	0.0382928	0.0463102	0.0322454	0.0460254	0.043403	0.0274185	0.0418513		0.0331874	0.0382928			0.00260372
0.0302533	0.0557763	0.00307506	0.0027006	0.0024789	0.00304288	0.00241077	0.00280902		0.0302533	0.0557763	0.058931	0.0575517	0.0455934	0.0413887	0.0352862	0.020689		0.0302533	0.0557763	0.0836336	0.0026825	0.0493973	0.00323169	0.00226962	0.00415641		0.0302533	0.0557763	0.0423062	0.0125038	0.0442412	0.0417261	0.0376443	0.0573347		0.0302533	0.0557763	0.050592	0.0347368	0.123142	0.0314496	0.0190092	0.035954		0.0302533	0.0557763			0.00251575
0.0558356	0.0336843	0.00245283	0.00256272	0.00250637	0.00288395	0.00250451	0.00327126		0.0558356	0.0336843	0.0601165	0.0413662	0.0432937	0.0108562	0.0480209	0.0406185		0.0558356	0.0336843	0.00774573	0.00271099	0.00388735	0.00278509	0.00233122	0.00310051		0.0558356	0.0336843	0.0385825	0.0275459	0.0607613	0.0400891	0.0506069	0.026874		0.0558356	0.0336843	0.0571737	0.0338527	0.0231242	0.00839957	0.0432989	0.0380385		0.0558356	0.0336843			0.00275087
0.0350187	0.0708132	0.00241392	0.00292813	0.00250693	0.00295908	0.00236594	0.00334079		0.0350187	0.0708132	0.0548103	0.0427301	0.0455656	0.0260257	0.0344191	0.0469902		0.0350187	0.0708132	0.0535541	0.00276555	0.0326394	0.00311207	0.00240325	0.00305551		0.0350187	0.0708132	0.0476352	0.0296365	0.0371528	0.0372765	0.0551503	0.0542065		0.0350187	0.0708132	0.0935507	0.0366485	0.0521562	0.033326	0.0341282	0.0473615		0.0350187	0.0708132			0.00275378
0.0318272	0.0537823	0.00231993	0.00267245	0.00252971	0.00295951	0.00253825	0.00288108		0.0318272	0.0537823	0.0262744	0.0421895	0.0390423	0.00924161	0.0393472	0.0436467		0.0318272	0.0537823	0.0249609	0.00270265	0.0334396	0.00294215	0.00235215	0.00302253		0.0318272	0.0537823	0.0553897	0.0225201	0.0317495	0.0394172	0.0523537	0.0526124		0.0318272	0.0537823	0.0642234	0.0403162	0.0414026	0.0158331	0.0063183	0.0623252		0.0318272	0.0537823			0.00244383
0.0742227	0.0614725	0.0025129	0.00263291	0.00250008	0.00325152	0.0023284	0.00301696		0.0742227	0.0614725	0.0718617	0.0375102	0.0574848	0.0208442	0.0364698	0.0450264		0.0742227	0.0614725	0.0465473	0.00272317	0.00336907	0.00309432	0.00223603	0.00301228		0.0742227	0.0614725	0.0675518	0.0151186	0.0557607	0.0415873	0.0457064	0.0543339		0.0742227	0.0614725	0.07606	0.0388159	0.0359419	0.0375051	0.00585229	0.0236939		0.0742227	0.0614725			0.00272633
0.0456257	0.0147057	0.00296595	0.00271824	0.00252861	0.00314817	0.00240771	0.00289415		0.0456257	0.0147057	0.0297846	0.0396971	0.0128377	0.0332727	0.0513358	0.0433653		0.0456257	0.0147057	0.0117939	0.00273149	0.0337574	0.00286885	0.00229271	0.00324395		0.0456257	0.0147057	0.0488807	0.0269244	0.178157	0.0425535	0.0707496	0.0412415		0.0456257	0.0147057	0.0826563	0.0557463	0.0427817	0.0505441	0.0278636	0.0873112		0.0456257	0.0147057			0.00248418
0.109037	0.0135987	0.00248582	0.00267434	0.00250699	0.00308147	0.00252349	0.00351509		0.109037	0.0135987	0.0360868	0.0423383	0.0300441	0.020733	0.0435598	0.0399064		0.109037	0.0135987	0.0617918	0.00267802	0.026584	0.00281854	0.00228954	0.00318092		0.109037	0.0135987	0.0311323	0.0364442	0.0380008	0.0450458	0.0529152	0.0897492		0.109037	0.0135987	0.0611887	0.0411566	0.0303025	0.0363315	0.00386902	0.0131255		0.109037	0.0135987			0.00272692
0.0358293	0.0272179	0.00260788	0.00282331	0.0024874	0.00308715	0.00271225	0.00338361		0.0358293	0.0272179	0.0511763	0.0621957	0.0221287	0.0267666	0.0312088	0.0522817		0.0358293	0.0272179	0.0203143	0.00302597	0.0286976	0.00300804	0.00229503	0.00301589		0.0358293	0.0272179	0.0346221	0.0292673	0.0331534	0.0602712	0.0175533	0.0341338		0.0358293	0.0272179	0.0582167	0.0342849	0.0510838	0.0526749	0.0035528	0.0812423		0.0358293	0.0272179			0.00275109
0.0372438	0.0488723	0.00245679	0.00279546	0.00248788	0.00306158	0.00229295	0.00315308		0.0372438	0.0488723	0.0418641	0.0454639	0.0623277	0.0325539	0.0448553	0.038165		0.0372438	0.0488723	0.0155423	0.00295118	0.00885876	0.00298879	0.00228539	0.00288854		0.0372438	0.0488723	0.033311	0.0245334	0.0309951	0.0224346	0.046581	0.0600538		0.0372438	0.0488723	0.0624758	0.0516995	0.00742505	0.033879	0.0409319	0.0466496		0.0372438	0.0488723
0.0395363	0.0658421	0.00254965	0.00259278	0.00253042	0.00303759	0.00232502	0.00297109		0.0395363	0.0658421	0.0342179	0.0895703	0.0546293	0.030993	0.055558	0.0376922		0.0395363	0.0658421	0.0136264	0.00267561	0.0124139	0.00309306	0.00225164	0.00423166		0.0395363	0.0658421	0.0434879	0.0344512	0.0539173	0.0537733	0.0673383	0.0961992		0.0395363	0.0658421	0.0502444	0.0470288	0.0408795	0.0285342	0.00413829	0.0626628		0.0395363	0.0658421
0.0780912	0.0219258	0.00263405	0.00277925	0.00253883	0.00282243	0.00225786	0.00290883		0.0780912	0.0219258	0.036608	0.056353	0.0096696	0.00904798	0.0433469	0.0386334		0.0780912	0.0219258	0.0336143	0.0027624	0.0398666	0.00299031	0.00228823	0.00281486		0.0780912	0.0219258	0.0372369	0.0142528	0.0415141	0.0509136	0.0516811	0.0783341		0.0780912	0.0219258	0.0749704	0.0380696	0.0272696	0.0557925	0.00646973	0.0848857		0.0780912	0.0219258
0.0470683	0.0535358	0.00258715	0.00264703	0.00253801	0.00282035	0.00241244	0.00273918		0.0470683	0.0535358	0.0312676	0.0678494	0.039141	0.0687401	0.0440062	0.0464704		0.0470683	0.0535358	0.0256315	0.00281025	0.0590094	0.00310101	0.00226917	0.00303561		0.0470683	0.0535358	0.049873	0.0396599	0.0362061	0.0343402	0.0618408	0.0758226		0.0470683	0.0535358	0.0566968	0.0467306	0.0264657	0.00535636	0.0313945	0.0180125		0.0470683	0.0535358
0.0294561	0.0699408	0.00254602	0.00304566	0.00252969	0.00302136	0.00254073	0.00282445		0.0294561	0.0699408	0.0424461	0.0333555	0.058612	0.0238054	0.0477251	0.0321992		0.0294561	0.0699408	0.0312297	0.00280559	0.0527177	0.00295849	0.0023629	0.00329101		0.0294561	0.0699408	0.0590137	0.0455771	0.0372072	0.029547	0.0591228	0.0789329		0.0294561	0.0699408	0.0770826	0.0592426	0.0318178	0.0334264	0.0451152	0.0526052		0.0294561	0.0699408
0.113363	0.0597529	0.00260848	0.00279468	0.00262799	0.00298984	0.00229677	0.00290266		0.113363	0.0597529	0.0367848	0.0560808	0.0536581	0.0299169	0.0322046	0.0431216		0.113363	0.0597529	0.0144697	0.00272918	0.00407347	0.00343362	0.0022877	0.00310805		0.113363	0.0597529	0.0351782	0.0226611	0.0409649	0.0718377	0.0435195	0.0530393		0.113363	0.0597529	0.0408278	0.0536973	0.0227212	0.0385248	0.037362	0.0318265		0.113363	0.0597529
0.0545813	0.104553	0.00247787	0.00280831	0.00254559	0.00299816	0.00254458	0.00290438		0.0545813	0.104553	0.051819	0.0394056	0.00798071	0.00964201	0.0371814	0.0367712		0.0545813	0.104553	0.0213284	0.00276895	0.039987	0.00383172	0.00240026	0.00339673		0.0545813	0.104553	0.0325876	0.0336528	0.0343903	0.0518434	0.0250448	0.0639725		0.0545813	0.104553	0.0423817	0.0371088	0.0255035	0.0394821	0.0528248	0.0163234		0.0545813	0.104553
0.0461082	0.0857105	0.00254439	0.00272162	0.00290268	0.0031039	0.00235831	0.0031329		0.0461082	0.0857105	0.0431016	0.0565879	0.0448113	0.0620892	0.0464961	0.0453517		0.0461082	0.0857105	0.00461164	0.00285126	0.019361	0.0030184	0.00241882	0.00278019		0.0461082	0.0857105	0.0321696	0.0258524	0.0460538	0.0461112	0.0438259	0.079421		0.0461082	0.0857105	0.024131	0.0502125	0.0308909	0.00622141	0.0476859	0.0245673		0.0461082	0.0857105
0.0724619	0.128047	0.0023977	0.00267111	0.00243424	0.00310007	0.00257664	0.00326193		0.0724619	0.128047	0.0376153	0.0471284	0.0773895	0.00690767	0.042875	0.0539081		0.0724619	0.128047	0.0118127	0.00284576	0.0387019	0.00287452	0.00242824	0.00298656		0.0724619	0.128047	0.0306899	0.0501923	0.0406815	0.0551467	0.0586941	0.0386225		0.0724619	0.128047	0.0379417	0.0572363	0.0096191	0.0204578	0.0333513	0.0275862		0.0724619	0.128047
0.0414006	0.07025	0.00242323	0.00274183	0.0027278	0.00313199	0.00225039	0.00303356		0.0414006	0.07025	0.0307483	0.0273356	0.0671823	0.0189396	0.055218	0.0514822		0.0414006	0.07025	0.0667319	0.00280662	0.00834133	0.00301745	0.00238078	0.00315876		0.0414006	0.07025	0.0477402	0.0445618	0.0433956	0.0614152	0.0460127	0.0523693		0.0414006	0.07025	0.0485642	0.0585929	0.0357886	0.0538475	0.0274507	0.0300645		0.0414006	0.07025
0.0456863	0.0820064	0.0031976	0.00284006	0.00246531	0.00308022	0.00244522	0.00284302		0.0456863	0.0820064	0.0453796	0.026921	0.130806	0.0245946	0.0437477	0.0302603		0.0456863	0.0820064	0.0368843	0.00266274	0.0250654	0.00328614	0.00237355	0.00313965		0.0456863	0.0820064	0.0872233	0.0433749	0.0462948	0.0402566	0.0450174	0.0620922		0.0456863	0.0820064	0.027035	0.0937911	0.051155	0.0331398	0.00875182	0.0737138		0.0456863	0.0820064
0.0563731	0.0716776	0.00277919	0.00263609	0.00244276	0.0029647	0.00225021	0.00279553		0.0563731	0.0716776	0.0635846	0.030504	0.0368602	0.0208985	0.0328817	0.0557544		0.0563731	0.0716776	0.0354679	0.00287705	0.0229136	0.00307405	0.00253456	0.00293349		0.0563731	0.0716776	0.0635441	0.0263654	0.0299711	0.0279664	0.0644133	0.0676464		0.0563731	0.0716776	0.00390996	0.0414598	0.0358847	0.032324	0.00843521	0.0256836		0.0563731	0.0716776
0.0423356	0.0152404	0.00228194	0.00272909	0.00253171	0.00310245	0.00247514	0.00278986		0.0423356	0.0152404	0.0423237	0.0549818	0.0248768	0.0498093	0.0567427	0.097071		0.0423356	0.0152404	0.0415692	0.00296613	0.0345684	0.00281803	0.00235059	0.00291384		0.0423356	0.0152404	0.0479433	0.0157771	0.0307443	0.0527729	0.0509366	0.0497741		0.0423356	0.0152404	0.0435879	0.0532915	0.0288609	0.0423536	0.0462812	0.00739999		0.0423356	0.0152404
0.0981883	0.0571931	0.00260082	0.00279209	0.00278653	0.00316126	0.00260304	0.00273406		0.0981883	0.0571931	0.062716	0.045391	0.0427538	0.0265734	0.0700255	0.0318645		0.0981883	0.0571931	0.0238339	0.00283674	0.0632111	0.00317641	0.00235599	0.00289022		0.0981883	0.0571931	0.0429204	0.0322716	0.0421683	0.0324737	0.0539859	0.0430434		0.0981883	0.0571931	0.0434265	0.0391834	0.0625798	0.0559236	0.071623	0.0472417		0.0981883	0.0571931
0.0615429	0.056941	0.00238119	0.00275652	0.00259083	0.00342582	0.00282586	0.00271817		0.0615429	0.056941	0.0466567	0.0342739	0.0390301	0.00964894	0.0398548	0.0391115		0.0615429	0.056941	0.0267918	0.00271617	0.00327921	0.00289379	0.00259764	0.0029059		0.0615429	0.056941	0.0648664	0.0166757	0.024354	0.0291496	0.0379951	0.0441291		0.0615429	0.056941	0.0348821	0.033908	0.0225149	0.0626581	0.00542618	0.0437401		0.0615429	0.056941
0.0599469	0.0126939	0.00260173	0.00271642	0.00249799	0.00302449	0.0024439	0.00276824		0.0599469	0.0126939	0.0731096	0.0290106	0.0393135	0.00480711	0.0432477	0.0476342		0.0599469	0.0126939	0.0519773	0.00288609	0.0484281	0.00283841	0.00257018	0.0030447		0.0599469	0.0126939	0.0845964	0.0315965	0.0372104	0.0375662	0.00839232	0.0302511		0.0599469	0.0126939	0.0344558	0.0365469	0.0593493	0.0411482	0.0341952	0.0446897		0.0599469	0.0126939
0.0435655	0.063065	0.00261114	0.00269431	0.00262556	0.00360874	0.00255128	0.00285808		0.0435655	0.063065	0.0600188	0.0364661	0.0344662	0.0463599	0.0603432	0.0488445		0.0435655	0.063065	0.00536866	0.00280209	0.0370663	0.00334037	0.00244566	0.00291419		0.0435655	0.063065	0.0397582	0.0205925	0.0252653	0.0387139	0.0304525	0.090017		0.0435655	0.063065	0.0366615	0.0544277	0.0359352	0.0708638	0.0528207	0.0566663		0.0435655	0.063065
0.045498	0.0645417	0.00232659	0.00275382	0.00285455	0.00344987	0.00236883	0.00290329		0.045498	0.0645417	0.0363954	0.0352001	0.0430815	0.0367576	0.0478271	0.0346522		0.045498	0.0645417	0.0325838	0.00279886	0.00887236	0.0028559	0.00272187	0.0028666		0.045498	0.0645417	0.041098	0.0220711	0.0203167	0.0397134	0.0697316	0.0513281		0.045498	0.0645417	0.0321999	0.0799548	0.00358684	0.0490095	0.03047	0.0769961		0.045498	0.0645417
0.0303673	0.0469518	0.0026088	0.00283615	0.00247727	0.00332728	0.00246043	0.00299212		0.0303673	0.0469518	0.0501915	0.0277768	0.0310909	0.0143926	0.0438813	0.0349498		0.0303673	0.0469518	0.00401033	0.00379034	0.0170139	0.00304884	0.00254554	0.00328194		0.0303673	0.0469518	0.0103484	0.0271079	0.0623453	0.0594129	0.00562125	0.0349049		0.0303673	0.0469518	0.0363226	0.0383201	0.018267	0.0299745	0.0337943	0.0436455		0.0303673	0.0469518
0.083672	0.0468213	0.00226852	0.00280811	0.00268816	0.00336336	0.00238139	0.003104		0.083672	0.0468213	0.0563432	0.0607041	0.0419594	0.00903404	0.0375307	0.0553672		0.083672	0.0468213	0.0431957	0.00314527	0.0147719	0.00293137	0.00233205	0.00310656		0.083672	0.0468213	0.0372024	0.0539488	0.0310252	0.0310308	0.02792	0.0681075		0.083672	0.0468213	0.0193859	0.0285113	0.0635648	0.0204662	0.0405933	0.0701471		0.083672	0.0468213
0.054966	0.0845866	0.0025559	0.0027084	0.00274667	0.00300352	0.00230114	0.0029576		0.054966	0.0845866	0.0642799	0.0396452	0.035611	0.0463562	0.0391282	0.0409778		0.054966	0.0845866	0.0112201	0.00308224	0.0241788	0.00293671	0.002582	0.00302756		0.054966	0.0845866	0.0446485	0.0218191	0.0348209	0.0426996	0.0446801	0.0418737		0.054966	0.0845866	0.021014	0.0437371	0.0318224	0.0202742	0.0532937	0.056573		0.054966	0.0845866
0.0670581	0.0800281	0.0023881	0.00283489	0.00287054	0.00314346	0.00228163	0.0029216		0.0670581	0.0800281	0.0403321	0.034192	0.0482865	0.0310665	0.0384619	0.0467108		0.0670581	0.0800281	0.0152582	0.00284872	0.0391753	0.00295751	0.0024327	0.00336028		0.0670581	0.0800281	0.0358936	0.0344723	0.0167551	0.0928992	0.0172986	0.0625873		0.0670581	0.0800281	0.0608008	0.0574982	0.0407168	0.0358594	0.01298	0.0361346		0.0670581	0.0800281
0.0454762	0.0985357	0.00245283	0.00316279	0.00246752	0.00279812	0.00238114	0.0031048		0.0454762	0.0985357	0.0451109	0.0321005	0.0259048	0.0417203	0.053582	0.0531585		0.0454762	0.0985357	0.0240261	0.00283829	0.00504008	0.00286252	0.00308725	0.00315682		0.0454762	0.0985357	0.067995	0.0349707	0.0224484	0.0950903	0.0440215	0.0384905		0.0454762	0.0985357	0.0471031	0.0648577	0.0175875	0.0555114	0.0468161	0.0312313		0.0454762	0.0985357
0.0432587	0.0432364	0.00234927	0.00265563	0.00237243	0.00303295	0.0023586	0.0027375		0.0432587	0.0432364	0.0359981	0.0533384	0.0316647	0.0191417	0.018975	0.0441188		0.0432587	0.0432364	0.0430884	0.00338589	0.0137723	0.00285177	0.00271393	0.00305684		0.0432587	0.0432364	0.0367927	0.0255827	0.0390741	0.0284232	0.00520233	0.0186504		0.0432587	0.0432364	0.0429712	0.0373585	0.0322835	0.013149	0.00649907	0.0567489		0.0432587	0.0432364
0.0333438	0.0821574	0.00246512	0.00314264	0.00257319	0.00316608	0.00227632	0.00272769		0.0333438	0.0821574	0.0444283	0.0710707	0.0420595	0.0169526	0.0671821	0.0366103		0.0333438	0.0821574	0.0207284	0.00287335	0.0164024	0.00297955	0.00228247	0.00288615		0.0333438	0.0821574	0.0393061	0.0430203	0.0315975	0.0464455	0.0189824	0.0343124		0.0333438	0.0821574	0.0302872	0.020834	0.00420919	0.037685	0.0683478	0.0542734		0.0333438	0.0821574
0.116621	0.103801	0.00249378	0.00281267	0.00268011	0.00288988	0.00244496	0.00279119		0.116621	0.103801	0.0507899	0.0353527	0.0449636	0.0336545	0.0547475	0.0495306		0.116621	0.103801	0.0235759	0.00285299	0.00903691	0.00296473	0.00260171	0.00301891		0.116621	0.103801	0.0760482	0.0303892	0.0231007	0.0969647	0.0587785	0.0363273		0.116621	0.103801	0.0238624	0.074049	0.00538519	0.041031	0.0447439	0.0531662		0.116621	0.103801
0.0468806	0.00909232	0.00231614	0.00283293	0.0025401	0.0032709	0.0023794	0.00293931		0.0468806	0.00909232	0.0506996	0.0415939	0.03938	0.0202844	0.0351322	0.0235701		0.0468806	0.00909232	0.0246235	0.00315403	0.0209353	0.00298564	0.00241314	0.00336148		0.0468806	0.00909232	0.029105	0.0336573	0.0615576	0.0223834	0.0263525	0.0395939		0.0468806	0.00909232	0.033518	0.0419252	0.0232674	0.0457964	0.0036186	0.0838398		0.0468806	0.00909232
0.0944951	0.0768904	0.00246759	0.0029128	0.00247808	0.00329826	0.00237318	0.00267708		0.0944951	0.0768904	0.035136	0.0504076	0.0259662	0.0281056	0.0404856	0.0154748		0.0944951	0.0768904	0.0570031	0.00290488	0.00795038	0.00290504	0.00257408	0.0032327		0.0944951	0.0768904	0.0496917	0.0357175	0.0811484	0.0566205	0.0424644	0.0300441		0.0944951	0.0768904	0.0358371	0.0326144	0.035527	0.0310251	0.00377492	0.0927384		0.0944951	0.0768904
0.0492883	0.0509829	0.00253128	0.00298875	0.00253387	0.00290878	0.00244975	0.00283956		0.0492883	0.0509829	0.0423892	0.0724821	0.0426592	0.0238471	0.0502144	0.01075		0.0492883	0.0509829	0.0293224	0.00275131	0.00451096	0.00284319	0.00241122	0.00290809		0.0492883	0.0509829	0.0450478	0.0175873	0.0275654	0.0322341	0.0339811	0.0483735		0.0492883	0.0509829	0.0139403	0.061396	0.0424053	0.0207222	0.024127	0.0672923		0.0492883	0.0509829
0.0514674	0.01663	0.00253412	0.00265227	0.00240592	0.0034561	0.0025713	0.00295135		0.0514674	0.01663	0.0685423	0.0353542	0.0274263	0.0324152	0.0259818	0.0450282		0.0514674	0.01663	0.0376756	0.0030266	0.0319067	0.00276737	0.00226655	0.00308315		0.0514674	0.01663	0.0271552	0.0426668	0.02543	0.0581383	0.0382349	0.0422475		0.0514674	0.01663	0.018529	0.0254648	0.0217002	0.0132381	0.00330344	0.0575251		0.0514674	0.01663
0.0758576	0.0253717	0.00256412	0.00272987	0.00247216	0.00339109	0.00247847	0.00280848		0.0758576	0.0253717	0.0471114	0.0384351	0.0359856	0.0253487	0.0619901	0.0311365		0.0758576	0.0253717	0.00735496	0.00303733	0.00365757	0.0029236	0.00230459	0.00305703		0.0758576	0.0253717	0.0487712	0.0377901	0.0364648	0.0787654	0.0401085	0.0438011		0.0758576	0.0253717	0.0508075	0.0463721	0.0516025	0.0411378	0.0349134	0.0765116		0.0758576	0.0253717
0.0489778	0.0946373	0.00237318	0.00283273	0.00246229	0.00313994	0.00227565	0.00284849		0.0489778	0.0946373	0.0475025	0.0381769	0.0472642	0.0754307	0.0705861	0.0321616		0.0489778	0.0946373	0.00324579	0.00282011	0.0397588	0.00277323	0.00240643	0.00313628		0.0489778	0.0946373	0.0371892	0.0315825	0.0419569	0.0459591	0.0208831	0.0289726		0.0489778	0.0946373	0.0381966	0.0284888	0.0643539	0.0407911	0.00499694	0.059616		0.0489778	0.0946373
0.0305163	0.0464718	0.00263876	0.0028978	0.00265397	0.00338617	0.00235102	0.00276057		0.0305163	0.0464718	0.0435599	0.0256338	0.0432359	0.0464716	0.033897	0.065602		0.0305163	0.0464718	0.0168049	0.00298451	0.00368331	0.00300721	0.00241755	0.00297339		0.0305163	0.0464718	0.0398188	0.0412135	0.0367976	0.0315426	0.00924475	0.0643058		0.0305163	0.0464718	0.0193181	0.0304282	0.0307711	0.0280344	0.0243208	0.0626324		0.0305163	0.0464718
0.0576838	0.143527	0.0025398	0.00289458	0.00250186	0.00296507	0.00221942	0.0026671		0.0576838	0.143527	0.0380168	0.0191227	0.0378848	0.026852	0.0456356	0.059158		0.0576838	0.143527	0.0310001	0.00310207	0.109413	0.0028485	0.00254134	0.0029116		0.0576838	0.143527	0.0474086	0.0256368	0.0297879	0.0621799	0.00790798	0.0500224		0.0576838	0.143527	0.0241112	0.0230965	0.0265523	0.0461199	0.0139442	0.0663312		0.0576838	0.143527
0.0698534	0.0390069	0.00246832	0.00271922	0.00253473	0.00296439	0.00251784	0.00290915		0.0698534	0.0390069	0.0426034	0.042459	0.0418793	0.043856	0.0456315	0.0524115		0.0698534	0.0390069	0.0313928	0.00301743	0.102645	0.00271451	0.00248272	0.00419757		0.0698534	0.0390069	0.0396985	0.0478708	0.0523574	0.047119	0.0192195	0.0575519		0.0698534	0.0390069	0.068953	0.0390426	0.0673983	0.0219109	0.010789	0.0734715		0.0698534	0.0390069
0.0456774	0.0369057	0.00254321	0.00275105	0.00271301	0.00307029	0.00232872	0.00285399		0.0456774	0.0369057	0.0665139	0.0207362	0.0536372	0.0709526	0.0604238	0.0672199		0.0456774	0.0369057	0.0561268	0.00288625	0.0953537	0.00274942	0.00237618	0.00306513		0.0456774	0.0369057	0.0269648	0.0519055	0.0537471	0.0370857	0.0289676	0.0339617		0.0456774	0.0369057	0.0516657	0.0564636	0.00653504	0.0283131	0.0202701	0.0790128		0.0456774	0.0369057
0.0487285	0.122588	0.00258764	0.00312839	0.00259845	0.0027513	0.00237577	0.00271937		0.0487285	0.122588	0.0392887	0.0309168	0.0370795	0.0378733	0.0490985	0.0641276		0.0487285	0.122588	0.0129368	0.00293577	0.0133561	0.00295194	0.00243598	0.00293127		0.0487285	0.122588	0.0386922	0.0423294	0.0478657	0.0554814	0.0338643	0.0392768		0.0487285	0.122588	0.0394418	0.0314395	0.0465596	0.0480486	0.0282281	0.0764763		0.0487285	0.122588
0.053388	0.0436775	0.00258873	0.00308951	0.00258227	0.00311636	0.0023064	0.00282234		0.053388	0.0436775	0.0572709	0.0287307	0.050924	0.059369	0.0502567	0.0635835		0.053388	0.0436775	0.056016	0.00284764	0.0972057	0.0028839	0.00260796	0.00315827		0.053388	0.0436775	0.0399972	0.0299043	0.0395994	0.0332474	0.00642783	0.060011		0.053388	0.0436775	0.0744871	0.0541433	0.0541714	0.0397187	0.00814499	0.112164		0.053388	0.0436775
0.034618	0.0330573	0.00232994	0.00271279	0.0023345	0.00300883	0.00217597	0.00281677		0.034618	0.0330573	0.0483908	0.0375253	0.0265253	0.0381391	0.0525601	0.0675777		0.034618	0.0330573	0.0104886	0.00272479	0.00533905	0.00310899	0.00261348	0.00280623		0.034618	0.0330573	0.0332388	0.0246574	0.0368149	0.0393194	0.0450595	0.0536393		0.034618	0.0330573	0.0694683	0.00740581	0.0676966	0.0451534	0.0309726	0.0510614		0.034618	0.0330573
0.0433955	0.0474077	0.00263936	0.00318572	0.0025387	0.00297903	0.00238098	0.00312198		0.0433955	0.0474077	0.042268	0.0536838	0.037404	0.0317486	0.0414921	0.0350043		0.0433955	0.0474077	0.0106414	0.00282184	0.153379	0.00272194	0.0023858	0.00363133		0.0433955	0.0474077	0.0488198	0.037195	0.0542353	0.0627658	0.00346477	0.0615398		0.0433955	0.0474077	0.0753002	0.019105	0.0369723	0.0228507	0.0247164	0.0162208		0.0433955	0.0474077
0.0926154	0.0534337	0.00232222	0.00278903	0.00250776	0.00276918	0.002463	0.0031009		0.0926154	0.0534337	0.0557699	0.0926935	0.0606971	0.0466769	0.0305005	0.0769407		0.0926154	0.0534337	0.0247171	0.0028453	0.0287454	0.00292993	0.00244409	0.00330101		0.0926154	0.0534337	0.0301205	0.0157001	0.0108907	0.0480387	0.0513945	0.093217		0.0926154	0.0534337	0.0459983	0.0416551	0.0768574	0.0365799	0.00491575	0.0444118		0.0926154	0.0534337
0.114804	0.0426197	0.00312106	0.00304823	0.00248059	0.00329515	0.00228481	0.00274776		0.114804	0.0426197	0.0326458	0.0385088	0.0290431	0.046143	0.090126	0.0418227		0.114804	0.0426197	0.0197762	0.00302374	0.00400041	0.0031095	0.00240315	0.00346465		0.114804	0.0426197	0.026866	0.0223668	0.0507925	0.0460051	0.0253823	0.101039		0.114804	0.0426197	0.0444625	0.0113051	0.0409125	0.0422329	0.00497576	0.0302484		0.114804	0.0426197
0.112172	0.0472852	0.00250926	0.00288443	0.00259585	0.00286693	0.00261859	0.00285068		0.112172	0.0472852	0.0531604	0.0367021	0.0288101	0.046328	0.0657329	0.112948		0.112172	0.0472852	0.0603681	0.00271206	0.0493197	0.00265721	0.00258253	0.0031619		0.112172	0.0472852	0.0487592	0.0279033	0.0320887	0.0490365	0.0443667	0.0406575		0.112172	0.0472852	0.0405067	0.0387724	0.00873817	0.0533522	0.015631	0.0516098		0.112172	0.0472852
0.0685542	0.0464957	0.00236938	0.00266137	0.00234978	0.00276089	0.00230132	0.00275294		0.0685542	0.0464957	0.0566874	0.0535427	0.0372895	0.0279377	0.0512485	0.0640927		0.0685542	0.0464957	0.0489722	0.00282921	0.00515089	0.0031505	0.00257002	0.00326055		0.0685542	0.0464957	0.0477043	0.0312861	0.0560521	0.0638326	0.0528748	0.0291226		0.0685542	0.0464957	0.0422697	0.0679389	0.00470769	0.0537517	0.0190449	0.0313226		0.0685542	0.0464957
0.0544951	0.0450856	0.00285521	0.00267704	0.00253509	0.00292935	0.00229941	0.00280289		0.0544951	0.0450856	0.0346461	0.0442143	0.0326223	0.054278	0.0381339	0.0473218		0.0544951	0.0450856	0.0121154	0.00281761	0.00495327	0.00293556	0.00301574	0.0036771		0.0544951	0.0450856	0.048211	0.0235338	0.0242897	0.0555549	0.0312343	0.0526937		0.0544951	0.0450856	0.0150605	0.0616107	0.00639558	0.0407807	0.0321937	0.0375267		0.0544951	0.0450856
0.050807	0.0544366	0.00257616	0.00263366	0.00305619	0.00304469	0.00221563	0.00276141		0.050807	0.0544366	0.0311564	0.0489916	0.0392525	0.0612159	0.040126	0.134784		0.050807	0.0544366	0.00461798	0.00284057	0.077318	0.00274304	0.00251447	0.00335951		0.050807	0.0544366	0.0164039	0.0226894	0.0395262	0.0601252	0.0638095	0.0928705		0.050807	0.0544366	0.0291675	0.0209974	0.00734471	0.00544951	0.00835436	0.0489497		0.050807	0.0544366
0.102369	0.0745351	0.00281021	0.00274101	0.00281828	0.00333114	0.00229029	0.00265312		0.102369	0.0745351	0.0511199	0.0399785	0.0431433	0.0410802	0.0799843	0.114487		0.102369	0.0745351	0.040074	0.00279518	0.054932	0.00282509	0.00250385	0.0032549		0.102369	0.0745351	0.020223	0.0377156	0.0340205	0.0631057	0.0954999	0.0461569		0.102369	0.0745351	0.0274554	0.0273885	0.00387659	0.0334923	0.0201496	0.0352549		0.102369	0.0745351
0.0722473	0.0537165	0.0023469	0.00266039	0.00258667	0.00327597	0.00236746	0.00272735		0.0722473	0.0537165	0.0496494	0.0612179	0.0333373	0.0759901	0.0212385	0.0366193		0.0722473	0.0537165	0.0184603	0.00386548	0.0306869	0.00272776	0.00257002	0.00296065		0.0722473	0.0537165	0.0483302	0.0231258	0.0566254	0.0547245	0.0537815	0.0390682		0.0722473	0.0537165	0.0260555	0.0395395	0.0357189	0.0244066	0.00740022	0.0405276		0.0722473	0.0537165
0.0396264	0.109358	0.00248243	0.00277518	0.00287646	0.00302353	0.0023136	0.00295879		0.0396264	0.109358	0.0315224	0.0619332	0.0506178	0.00476086	0.0665361	0.064878		0.0396264	0.109358	0.00608122	0.00296011	0.0646756	0.0028856	0.00260199	0.00281297		0.0396264	0.109358	0.0417439	0.0324522	0.0349782	0.0501277	0.100887	0.0696951		0.0396264	0.109358	0.032622	0.0722146	0.012064	0.0872858	0.0130968	0.0615349		0.0396264	0.109358
0.0689432	0.0694424	0.00245424	0.00285091	0.0026341	0.00287658	0.00227242	0.00278439		0.0689432	0.0694424	0.116862	0.0495264	0.0320809	0.0619349	0.0350285	0.058799		0.0689432	0.0694424	0.00382049	0.00278409	0.02194	0.00299621	0.00254111	0.00310197		0.0689432	0.0694424	0.0127947	0.0290968	0.0277185	0.0754825	0.0417271	0.0315811		0.0689432	0.0694424	0.0658438	0.0324095	0.0224783	0.0290641	0.0289468	0.0576539		0.0689432	0.0694424
0.120955	0.111374	0.00246603	0.00314193	0.00245898	0.00318931	0.00232804	0.00315568		0.120955	0.111374	0.0491576	0.032163	0.0513255	0.0124178	0.0459358	0.0555171		0.120955	0.111374	0.0283492	0.00297932	0.0723994	0.0029561	0.00232816	0.00290442		0.120955	0.111374	0.0359841	0.0377587	0.0456595	0.0420354	0.0350476	0.0290504		0.120955	0.111374	0.0375045	0.0294203	0.0099138	0.0591772	0.0232605	0.0574217		0.120955	0.111374
0.0856382	0.089081	0.00254507	0.00259857	0.00295981	0.00307441	0.00254453	0.00323807		0.0856382	0.089081	0.0929489	0.0354065	0.0455427	0.0682433	0.0432962	0.0949407		0.0856382	0.089081	0.0535799	0.00265771	0.115019	0.00301013	0.00248732	0.00291943		0.0856382	0.089081	0.0555298	0.0253234	0.0234863	0.0431323	0.0472226	0.0400488		0.0856382	0.089081	0.0406025	0.0366992	0.00885902	0.0949852	0.0259095	0.0774399		0.0856382	0.089081
0.0607332	0.142949	0.00256352	0.00279349	0.00234852	0.00314766	0.00257407	0.00262681		0.0607332	0.142949	0.0815148	0.0426021	0.0186412	0.0847484	0.0432253	0.0828087		0.0607332	0.142949	0.0576645	0.00272736	0.0361539	0.00272388	0.00250943	0.00294862		0.0607332	0.142949	0.0373054	0.033129	0.0311571	0.0442215	0.0409706	0.03713		0.0607332	0.142949	0.0293268	0.0392434	0.0471992	0.0126902	0.0218563	0.0173943		0.0607332	0.142949
0.0638693	0.083001	0.00243861	0.00279405	0.00243497	0.00329572	0.00242538	0.00297782		0.0638693	0.083001	0.106803	0.0464787	0.0266219	0.0794462	0.0392805	0.0912157		0.0638693	0.083001	0.0356882	0.00289875	0.0526025	0.00281195	0.00256509	0.00327497		0.0638693	0.083001	0.0699881	0.0464648	0.035618	0.0488164	0.0434113	0.051195		0.0638693	0.083001	0.00850569	0.0787027	0.0203405	0.059339	0.0161159	0.0542087		0.0638693	0.083001
0.0387253	0.0521742	0.00244022	0.00281404	0.00260139	0.00291183	0.00255875	0.00297057		0.0387253	0.0521742	0.0878244	0.0665369	0.00620778	0.0339802	0.0593666	0.0351394		0.0387253	0.0521742	0.0424469	0.00320323	0.0744245	0.00290499	0.00251426	0.00302104		0.0387253	0.0521742	0.0418071	0.0316171	0.0365333	0.0520476	0.042024	0.0193125		0.0387253	0.0521742	0.0362935	0.0172072	0.0312024	0.0567104	0.00623123	0.0484097		0.0387253	0.0521742
0.0877583	0.109681	0.00236125	0.00257744	0.00274718	0.00277413	0.00228526	0.00283327		0.0877583	0.109681	0.0930377	0.0399006	0.0326208	0.00541953	0.0382563	0.0753921		0.0877583	0.109681	0.058836	0.00273267	0.0529572	0.00289357	0.00256329	0.00318414		0.0877583	0.109681	0.0477	0.0234754	0.0264294	0.0527196	0.0361954	0.035022		0.0877583	0.109681	0.072403	0.0379579	0.0524468	0.0377136	0.0266465	0.0420529		0.0877583	0.109681
0.0830938	0.0487812	0.00246469	0.00274209	0.00268903	0.00306257	0.00224016	0.0026509		0.0830938	0.0487812	0.0946624	0.0515825	0.0414419	0.0268869	0.089407	0.083143		0.0830938	0.0487812	0.0242514	0.00274077	0.0852294	0.00321216	0.0023934	0.00330558		0.0830938	0.0487812	0.0131173	0.0349294	0.0497225	0.0378586	0.0529043	0.039004		0.0830938	0.0487812	0.0478099	0.0356805	0.00374338	0.0447876	0.0140241	0.053562		0.0830938	0.0487812
0.0062436	0.0721661	0.00243999	0.00272051	0.00250133	0.00321552	0.00248239	0.00289609		0.0062436	0.0721661	0.0374446	0.0273615	0.0414139	0.0164005	0.0309743	0.0809687		0.0062436	0.0721661	0.0155926	0.00300187	0.0661027	0.00312071	0.00255289	0.00291756		0.0062436	0.0721661	0.0195086	0.0419658	0.0390028	0.0442668	0.0297168	0.0344003		0.0062436	0.0721661	0.0500963	0.035226	0.0654397	0.0832945	0.0209972	0.0582779		0.0062436	0.0721661
0.056887	0.0758315	0.00267298	0.00288144	0.00244099	0.00348118	0.00246436	0.00276807		0.056887	0.0758315	0.0495255	0.0534098	0.0281614	0.0439075	0.0351061	0.0530634		0.056887	0.0758315	0.0220564	0.00275115	0.023574	0.00285929	0.00236757	0.00341964		0.056887	0.0758315	0.0155168	0.0289809	0.0385898	0.0438311	0.00655918	0.0325502		0.056887	0.0758315	0.0487287	0.0639882	0.00577384	0.0446255	0.0362883	0.0684215		0.056887	0.0758315
0.0951242	0.0863119	0.0024696	0.00286412	0.00291027	0.00373339	0.00237141	0.0032181		0.0951242	0.0863119	0.086238	0.0305211	0.00758329	0.0173055	0.0520762	0.0948077		0.0951242	0.0863119	0.0114791	0.00277684	0.0348777	0.00281441	0.00249033	0.00313805		0.0951242	0.0863119	0.0666081	0.0399336	0.0307578	0.0572799	0.0506367	0.041048		0.0951242	0.0863119	0.0043225	0.0367626	0.00379399	0.0189127	0.0399835	0.0695011		0.0951242	0.0863119
0.0603303	0.0821508	0.00263726	0.00282285	0.002781	0.00287044	0.0023129	0.00315337		0.0603303	0.0821508	0.0476619	0.0390799	0.0317591	0.014111	0.0383438	0.0731692		0.0603303	0.0821508	0.0460843	0.00303633	0.0618007	0.00287047	0.00260811	0.00351921		0.0603303	0.0821508	0.0333878	0.0398484	0.0317608	0.0559155	0.0338376	0.0510025		0.0603303	0.0821508	0.0391574	0.0395709	0.0749874	0.0259318	0.0328303	0.0558284		0.0603303	0.0821508
0.0456166	0.0822036	0.00252054	0.00298422	0.00309536	0.00295527	0.00228752	0.00292659		0.0456166	0.0822036	0.0568072	0.0173067	0.0528654	0.0514243	0.062007	0.0665612		0.0456166	0.0822036	0.0100037	0.00290247	0.00346728	0.00281333	0.00253509	0.00333172		0.0456166	0.0822036	0.0474702	0.0409587	0.0314603	0.0432024	0.0480811	0.0410206		0.0456166	0.0822036	0.0215012	0.0203245	0.0516696	0.026485	0.0313089	0.0601213		0.0456166	0.0822036
0.0488018	0.0611629	0.00236031	0.00265365	0.00259477	0.00348629	0.00241522	0.00281811		0.0488018	0.0611629	0.100491	0.0724878	0.037694	0.0478193	0.0237226	0.0793026		0.0488018	0.0611629	0.0280082	0.00297459	0.00433513	0.00284976	0.00268041	0.00297017		0.0488018	0.0611629	0.0338458	0.0376715	0.0338721	0.052885	0.0314229	0.0545691		0.0488018	0.0611629	0.0432602	0.0237555	0.0385956	0.0310405	0.0286397	0.0512701		0.0488018	0.0611629
0.0398791	0.0709603	0.00239446	0.00268221	0.00268269	0.00340367	0.00219992	0.00282021		0.0398791	0.0709603	0.084196	0.0489419	0.0341575	0.0247907	0.0342828	0.0491136		0.0398791	0.0709603	0.0213971	0.00298306	0.0937208	0.00289021	0.00236889	0.00355177		0.0398791	0.0709603	0.034559	0.0230379	0.0348388	0.0403345	0.0561764	0.0525661		0.0398791	0.0709603	0.0343525	0.0393352	0.0103684	0.0302291	0.0172249	0.0764746		0.0398791	0.0709603
0.0712692	0.0893387	0.00257454	0.00299366	0.00252903	0.00297837	0.00226614	0.00279905		0.0712692	0.0893387	0.0937721	0.0243603	0.0357719	0.0147654	0.0228988	0.0623786		0.0712692	0.0893387	0.0687542	0.0027517	0.0208586	0.00284219	0.0024356	0.00291843		0.0712692	0.0893387	0.0357842	0.0211	0.035571	0.0471856	0.0367585	0.0338657		0.0712692	0.0893387	0.0335241	0.0466301	0.0381969	0.0514366	0.00777687	0.0423027		0.0712692	0.0893387
0.0674513	0.0683525	0.00245774	0.00261332	0.00262247	0.00327024	0.00227305	0.00283994		0.0674513	0.0683525	0.0694312	0.0481992	0.0305746	0.0298649	0.0404567	0.0861058		0.0674513	0.0683525	0.0277507	0.00294142	0.00698573	0.00280422	0.00250479	0.00294058		0.0674513	0.0683525	0.0518664	0.0268617	0.0437982	0.0485763	0.0373754	0.0591066		0.0674513	0.0683525	0.0543566	0.0526206	0.0204431	0.024719	0.0209374	0.0919213		0.0674513	0.0683525
0.106405	0.0726492	0.00308483	0.00285932	0.00256209	0.00344807	0.00242342	0.00276986		0.106405	0.0726492	0.0209226	0.0463644	0.0506612	0.0289198	0.0410689	0.0760883		0.106405	0.0726492	0.0078286	0.00334578	0.0372095	0.00305215	0.00242976	0.00290761		0.106405	0.0726492	0.0372266	0.0437139	0.0272792	0.0311091	0.0169679	0.0483001		0.106405	0.0726492	0.0457749	0.0369319	0.00811529	0.0389129	0.0220523	0.0660141		0.106405	0.0726492
0.0500993	0.0684976	0.00245901	0.00296038	0.00236023	0.00328909	0.00223121	0.00270255		0.0500993	0.0684976	0.0281827	0.0397806	0.0333253	0.0582735	0.0279544	0.0715894		0.0500993	0.0684976	0.0253772	0.00316226	0.0522808	0.00311616	0.00247082	0.00307954		0.0500993	0.0684976	0.0220639	0.0182029	0.035272	0.054094	0.0338765	0.0392872		0.0500993	0.0684976	0.0575522	0.057561	0.0260734	0.0481182	0.0230518	0.0375868		0.0500993	0.0684976
0.063895	0.0732451	0.00240745	0.0026692	0.00272672	0.00314869	0.00228309	0.00288017		0.063895	0.0732451	0.0301331	0.029438	0.0535054	0.0140758	0.0444666	0.089499		0.063895	0.0732451	0.0186886	0.00294581	0.00536193	0.00281331	0.00242273	0.00298925		0.063895	0.0732451	0.0261898	0.0479522	0.025811	0.0517494	0.0664559	0.0203246		0.063895	0.0732451	0.0673848	0.0244401	0.0355632	0.0861508	0.0238649	0.0463141		0.063895	0.0732451
0.056103	0.0493499	0.00238694	0.00307543	0.0023097	0.00322011	0.00227408	0.00274654		0.056103	0.0493499	0.0432039	0.0300383	0.0199336	0.0317043	0.0341545	0.097567		0.056103	0.0493499	0.0738538	0.00398545	0.00657927	0.00274017	0.00254226	0.00288272		0.056103	0.0493499	0.0354406	0.030215	0.0442572	0.052609	0.015886	0.0415095		0.056103	0.0493499	0.0455945	0.0352573	0.0295565	0.115681	0.0205509	0.0273078		0.056103	0.0493499
0.0611272	0.0601405	0.00246721	0.00291963	0.00248121	0.00309779	0.0023897	0.00277885		0.0611272	0.0601405	0.0279493	0.0308164	0.065238	0.0291085	0.0356167	0.0332693		0.0611272	0.0601405	0.0169428	0.00296053	0.00330466	0.00290752	0.002683	0.00284581		0.0611272	0.0601405	0.0358519	0.0638138	0.036618	0.0338212	0.0575441	0.0585951		0.0611272	0.0601405	0.00352376	0.0347115	0.0599855	0.0203885	0.0407136	0.0515104		0.0611272	0.0601405
0.059026	0.0275346	0.00238619	0.00302894	0.00256732	0.00330191	0.00233663	0.00303139		0.059026	0.0275346	0.076621	0.0433687	0.0478612	0.0687555	0.0296218	0.11295		0.059026	0.0275346	0.0137046	0.0035244	0.0151606	0.00300449	0.00266617	0.0029046		0.059026	0.0275346	0.0410488	0.059858	0.0257278	0.0340899	0.00324456	0.0334463		0.059026	0.0275346	0.00771363	0.0424971	0.0399064	0.0166715	0.037208	0.0540817		0.059026	0.0275346
0.053856	0.0779441	0.00232519	0.00265514	0.00259986	0.0033506	0.00232179	0.00289248		0.053856	0.0779441	0.0337108	0.0512825	0.0468978	0.0237927	0.0346382	0.106743		0.053856	0.0779441	0.0455009	0.00280212	0.00262985	0.00324726	0.00265155	0.00277507		0.053856	0.0779441	0.0222561	0.0507193	0.0372046	0.0504654	0.0474843	0.0410559		0.053856	0.0779441	0.0131111	0.0326857	0.0202174	0.0432319	0.0245551	0.0497296		0.053856	0.0779441
0.0608889	0.0709639	0.00246908	0.0027959	0.00258224	0.0029538	0.00228765	0.00281724		0.0608889	0.0709639	0.0286898	0.0215132	0.0420744	0.0478447	0.0392616	0.044197		0.0608889	0.0709639	0.0179327	0.00324848	0.00252753	0.00328347	0.00251063	0.00288615		0.0608889	0.0709639	0.0302507	0.0378464	0.102961	0.0495984	0.0310463	0.0408438		0.0608889	0.0709639	0.0450181	0.0422805	0.0421147	0.0661991	0.0283098	0.0577915		0.0608889	0.0709639
0.0623348	0.0837478	0.00239285	0.00289427	0.00233633	0.00369584	0.00226775	0.00312203		0.0623348	0.0837478	0.0344193	0.0475494	0.0361461	0.0425094	0.0389654	0.0444055		0.0623348	0.0837478	0.0213538	0.00316133	0.00269754	0.00283094	0.00254587	0.0028255		0.0623348	0.0837478	0.0304744	0.0544345	0.0486908	0.0720278	0.0639024	0.0305389		0.0623348	0.0837478	0.073247	0.0527531	0.018231	0.0917195	0.0250187	0.0292918		0.0623348	0.0837478
0.0409566	0.0615461	0.00228722	0.00288235	0.00235394	0.00306529	0.00233432	0.00306922		0.0409566	0.0615461	0.05396	0.0371143	0.0407692	0.0353001	0.0376417	0.0568814		0.0409566	0.0615461	0.0156886	0.00291995	0.00266445	0.00275194	0.00237675	0.00289865		0.0409566	0.0615461	0.0440315	0.0518153	0.0419679	0.0721243	0.0454797	0.0897465		0.0409566	0.0615461	0.0317909	0.0524192	0.0560444	0.0240521	0.0381022	0.0753359		0.0409566	0.0615461
0.049231	0.172789	0.00231571	0.00261012	0.00238616	0.00329679	0.0023249	0.00280439		0.049231	0.172789	0.0690246	0.0498173	0.0443288	0.0306014	0.016136	0.0417822		0.049231	0.172789	0.05591	0.00312282	0.00253876	0.00282081	0.00256294	0.00293073		0.049231	0.172789	0.0154671	0.0412517	0.0643986	0.0721232	0.0441714	0.038221		0.049231	0.172789	0.018572	0.0343124	0.0295518	0.0239852	0.0266998	0.0250506		0.049231	0.172789
0.0333292	0.0717014	0.00242185	0.0028534	0.00242429	0.00304512	0.00231363	0.0030281		0.0333292	0.0717014	0.0664416	0.049749	0.0623921	0.0322847	0.0505908	0.0591639		0.0333292	0.0717014	0.0237472	0.00317987	0.00273277	0.00284516	0.00264957	0.00285513		0.0333292	0.0717014	0.0467852	0.0399357	0.0419963	0.0609373	0.0554456	0.0204095		0.0333292	0.0717014	0.0526421	0.0668375	0.0299715	0.0321572	0.0257551	0.0400509		0.0333292	0.0717014
0.0659245	0.0432451	0.00238896	0.00291671	0.00235225	0.00308719	0.0023983	0.00262218		0.0659245	0.0432451	0.0435493	0.0341699	0.0755327	0.0314432	0.0317525	0.0532605		0.0659245	0.0432451	0.00375035	0.00302542	0.00254839	0.00300842	0.00236314	0.00291264		0.0659245	0.0432451	0.0525039	0.0557305	0.0480562	0.0373485	0.0110213	0.0496342		0.0659245	0.0432451	0.00355806	0.0477444	0.0191384	0.0697359	0.0242753	0.0328554		0.0659245	0.0432451
0.107807	0.134095	0.00247071	0.00268606	0.00243327	0.00339837	0.00228447	0.00293036		0.107807	0.134095	0.0554979	0.0342701	0.0258966	0.0438602	0.0267793	0.0729851		0.107807	0.134095	0.00840002	0.00293661	0.00260382	0.00330266	0.00261809	0.00284691		0.107807	0.134095	0.0312855	0.0340646	0.0262499	0.030663	0.0554633	0.050907		0.107807	0.134095	0.00828393	0.0425458	0.0179284	0.0300922	0.0222589	0.0542883		0.107807	0.134095
0.0427769	0.0856939	0.0024763	0.0026149	0.00239204	0.00296608	0.00233379	0.0031561		0.0427769	0.0856939	0.0533565	0.0510598	0.0354154	0.0387789	0.048387	0.192931		0.0427769	0.0856939	0.0407471	0.00318448	0.00250151	0.00285958	0.00276703	0.00296839		0.0427769	0.0856939	0.0814299	0.0219952	0.0249911	0.031054	0.087973	0.0559374		0.0427769	0.0856939	0.0166911	0.0496391	0.055424	0.0252913	0.0236667	0.0699897		0.0427769	0.0856939
0.072162	0.0628982	0.00278671	0.00268592	0.00236609	0.00309544	0.00228168	0.00287755		0.072162	0.0628982	0.0359288	0.0340509	0.0326167	0.0454153	0.0459578	0.060995		0.072162	0.0628982	0.0289443	0.00289116	0.00274521	0.00284265	0.00263617	0.00290467		0.072162	0.0628982	0.025554	0.0334749	0.0513496	0.0520049	0.0159471	0.0431047		0.072162	0.0628982	0.0469838	0.0300963	0.0455972	0.0724654	0.0174955	0.0319943		0.072162	0.0628982
0.0694235	0.0545496	0.00240635	0.002783	0.00244181	0.00303783	0.00233628	0.00285608		0.0694235	0.0545496	0.0432236	0.0406848	0.0449481	0.0238203	0.0153867	0.0612592		0.0694235	0.0545496	0.0370297	0.00269008	0.00250013	0.00295708	0.00236721	0.00280289		0.0694235	0.0545496	0.048739	0.0453695	0.0157962	0.0632254	0.0154728	0.0307589		0.0694235	0.0545496	0.0481175	0.0388887	0.0499521	0.0281018	0.0250326	0.0799989		0.0694235	0.0545496
0.0333075	0.069126	0.00241339	0.00261688	0.00230701	0.0030116	0.00244129	0.00309418		0.0333075	0.069126	0.0339307	0.0347357	0.0363537	0.0354355	0.0463589	0.0900523		0.0333075	0.069126	0.0481052	0.00316802	0.00246435	0.00292298	0.00262092	0.0034766		0.0333075	0.069126	0.0196906	0.0523908	0.0341318	0.119346	0.0115086	0.0361297		0.0333075	0.069126	0.00642962	0.00947746	0.0667126	0.0261185	0.0215629	0.0853577		0.0333075	0.069126
0.08403	0.0550809	0.00303426	0.00325787	0.00227706	0.00349841	0.0023045	0.00271097		0.08403	0.0550809	0.0374012	0.0433433	0.0502286	0.0438908	0.0422456	0.0611879		0.08403	0.0550809	0.0521546	0.00299236	0.0025849	0.00290018	0.00246989	0.00287228		0.08403	0.0550809	0.0302047	0.0223904	0.0412233	0.052131	0.0477801	0.0119279		0.08403	0.0550809	0.0567034	0.0347018	0.0300618	0.0530384	0.0449536	0.0467998		0.08403	0.0550809
0.0301996	0.0475329	0.00233902	0.00278966	0.00237811	0.00305123	0.00225555	0.00301519		0.0301996	0.0475329	0.0744457	0.0519205	0.0680089	0.0440581	0.0290272	0.0488294		0.0301996	0.0475329	0.0132052	0.00284388	0.0025676	0.00282925	0.00234856	0.0031069		0.0301996	0.0475329	0.00635168	0.0235002	0.0335173	0.11776	0.0256526	0.0179478		0.0301996	0.0475329	0.0354397	0.0322676	0.00999107	0.0390348	0.0222669	0.0603165		0.0301996	0.0475329
0.089023	0.0480908	0.00235006	0.00289166	0.00243216	0.00293931	0.00254507	0.0030002		0.089023	0.0480908	0.0467722	0.0610138	0.030189	0.0138549	0.0203549	0.0578298		0.089023	0.0480908	0.0293209	0.00291663	0.00264014	0.00282397	0.0027063	0.0028697		0.089023	0.0480908	0.072178	0.0308169	0.0225783	0.0398208	0.0462594	0.0425568		0.089023	0.0480908	0.0272928	0.0188375	0.0598917	0.0445511	0.022069	0.0890842		0.089023	0.0480908
0.044932	0.0287174	0.00234424	0.00263203	0.00240746	0.00294813	0.00222039	0.00293627		0.044932	0.0287174	0.0374737	0.0587793	0.0378042	0.0392265	0.0337787	0.0970298		0.044932	0.0287174	0.0480621	0.00292863	0.00244386	0.00282322	0.00258556	0.00300716		0.044932	0.0287174	0.0141386	0.034885	0.0332751	0.0388516	0.00636292	0.0420752		0.044932	0.0287174	0.0310184	0.0444518	0.0686762	0.0499001	0.0164114	0.0903162		0.044932	0.0287174
0.0598362	0.0229021	0.00234674	0.00260368	0.00253265	0.00343098	0.00259117	0.00289456		0.0598362	0.0229021	0.0367862	0.0413374	0.0473463	0.0402444	0.036375	0.0672441		0.0598362	0.0229021	0.0551104	0.00310096	0.0025611	0.00294907	0.00266884	0.00295094		0.0598362	0.0229021	0.034348	0.0559861	0.0100889	0.0309198	0.0411389	0.0403639		0.0598362	0.0229021	0.0329235	0.0192889	0.0372855	0.0343873	0.0211237	0.113468		0.0598362	0.0229021
0.0934166	0.0540258	0.00237967	0.00278072	0.0024375	0.0033726	0.00218902	0.00286322		0.0934166	0.0540258	0.0766933	0.0285023	0.0639735	0.054914	0.0345668	0.0816183		0.0934166	0.0540258	0.0551697	0.00290732	0.00257023	0.00292184	0.00269465	0.00291626		0.0934166	0.0540258	0.0821041	0.0315113	0.00669415	0.0519597	0.0663549	0.035178		0.0934166	0.0540258	0.0426924	0.00931509	0.0389781	0.0401795	0.0269613	0.0533015		0.0934166	0.0540258
0.0488927	0.0880265	0.00247283	0.00281741	0.00234698	0.00282904	0.00229216	0.00279169		0.0488927	0.0880265	0.0711797	0.0482168	0.0340564	0.0374369	0.0284688	0.072151		0.0488927	0.0880265	0.0758201	0.00295556	0.00273015	0.00287254	0.00260611	0.00300434		0.0488927	0.0880265	0.0219667	0.0318785	0.0299826	0.0603508	0.0174347	0.0305293		0.0488927	0.0880265	0.00714445	0.0874612	0.0432641	0.0446997	0.0530894	0.0335568		0.0488927	0.0880265
0.0764091	0.0410769	0.00232554	0.00285367	0.00243059	0.00309459	0.00228219	0.00279877		0.0764091	0.0410769	0.0376805	0.0477813	0.0480955	0.0263576	0.0459495	0.0888853		0.0764091	0.0410769	0.0310246	0.00304334	0.00237478	0.00279305	0.00272363	0.00350243		0.0764091	0.0410769	0.0195206	0.0387149	0.00836284	0.0170977	0.0592934	0.0446582		0.0764091	0.0410769	0.0346204	0.00485699	0.0386319	0.0493312	0.0264612	0.040968		0.0764091	0.0410769
0.123141	0.0240525	0.00226655	0.00282573	0.00231291	0.00328074	0.00247834	0.00291321		0.123141	0.0240525	0.123821	0.0505904	0.033704	0.0234381	0.0237779	0.167581		0.123141	0.0240525	0.0430452	0.00298812	0.00253803	0.00278301	0.00245846	0.0028711		0.123141	0.0240525	0.0269072	0.0459451	0.0163838	0.0457629	0.0672667	0.0725455		0.123141	0.0240525	0.011358	0.0398236	0.0460709	0.0374372	0.0280566	0.0275674		0.123141	0.0240525
0.0292361	0.0532259	0.00259622	0.00291224	0.00247806	0.00292166	0.0024241	0.00305816		0.0292361	0.0532259	0.0613437	0.0480921	0.0494247	0.0369731	0.0199436	0.0902337		0.0292361	0.0532259	0.0445043	0.0028227	0.00252328	0.00295367	0.00242154	0.00290151		0.0292361	0.0532259	0.0218601	0.0389561	0.0162128	0.0659476	0.0242059	0.0477391		0.0292361	0.0532259	0.0658464	0.0125979	0.0451724	0.0249188	0.0160727	0.0802579		0.0292361	0.0532259
0.0362329	0.0379419	0.00226243	0.00273467	0.00228557	0.00286218	0.00248983	0.0029351		0.0362329	0.0379419	0.0348222	0.033081	0.0487678	0.052776	0.077867	0.036028		0.0362329	0.0379419	0.0606457	0.00272998	0.00269181	0.00295257	0.00271918	0.00294515		0.0362329	0.0379419	0.0247164	0.0369213	0.0248579	0.0506067	0.0265557	0.022469		0.0362329	0.0379419	0.0390762	0.0569734	0.0395548	0.0230063	0.0251806	0.042468		0.0362329	0.0379419
0.0535061	0.0544824	0.00256767	0.00289271	0.00264511	0.00313691	0.00259816	0.00292951		0.0535061	0.0544824	0.0455618	0.0424337	0.0267923	0.0335478	0.152876	0.0476769		0.0535061	0.0544824	0.0520484	0.00286612	0.0023981	0.00294334	0.00243646	0.00293476		0.0535061	0.0544824	0.0272968	0.0135501	0.0637887	0.0424983	0.0487471	0.0514509		0.0535061	0.0544824	0.0060303	0.0684259	0.0313918	0.0224853	0.0230492	0.0827115		0.0535061	0.0544824
0.0559146	0.0407824	0.00246168	0.00268257	0.00242771	0.00324948	0.00227726	0.00287408		0.0559146	0.0407824	0.0349048	0.0408753	0.021547	0.0486218	0.102434	0.0439488		0.0559146	0.0407824	0.0104271	0.00301237	0.00279419	0.00285777	0.00257238	0.00306086		0.0559146	0.0407824	0.0236326	0.0284107	0.0440314	0.0436671	0.0456186	0.057929		0.0559146	0.0407824	0.0477658	0.0634986	0.030002	0.0374724	0.0374517	0.0574909		0.0559146	0.0407824
0.0188322	0.0370555	0.00273548	0.00284295	0.00242689	0.00286319	0.00234042	0.0028305		0.0188322	0.0370555	0.0913863	0.0491344	0.0228651	0.031555	0.052781	0.0397842		0.0188322	0.0370555	0.00931848	0.0031965	0.00248204	0.00290066	0.00234447	0.00296191		0.0188322	0.0370555	0.0350111	0.030184	0.0338518	0.0223199	0.0406566	0.0513267		0.0188322	0.0370555	0.0267822	0.00876293	0.0339337	0.00954254	0.0340376	0.0475824		0.0188322	0.0370555
0.0492809	0.0293158	0.00230715	0.00318968	0.00264887	0.00294795	0.00231804	0.00293235		0.0492809	0.0293158	0.0324606	0.0454894	0.0455878	0.0515689	0.0333571	0.070888		0.0492809	0.0293158	0.0365959	0.00303103	0.00243994	0.00280055	0.00271893	0.00295576		0.0492809	0.0293158	0.0196852	0.0188288	0.0481419	0.0617488	0.0402545	0.0461805		0.0492809	0.0293158	0.0422438	0.025351	0.04059	0.0368782	0.0674768	0.0469011		0.0492809	0.0293158
0.0412765	0.0436627	0.00284932	0.0030324	0.00265472	0.00301229	0.00232583	0.00293567		0.0412765	0.0436627	0.0522615	0.0183098	0.0585141	0.0652236	0.0402108	0.0718339		0.0412765	0.0436627	0.0175583	0.00317398	0.00278862	0.00314322	0.00284403	0.00287771		0.0412765	0.0436627	0.0292286	0.0387523	0.0314543	0.0490466	0.0269207	0.0298003		0.0412765	0.0436627	0.0349568	0.0261499	0.0548692	0.0138216	0.0578186	0.0542466		0.0412765	0.0436627
0.0594775	0.0528432	0.00232373	0.00288541	0.00238015	0.00303051	0.0022837	0.00274213		0.0594775	0.0528432	0.0454141	0.0394236	0.0545512	0.0379977	0.0306845	0.0627221		0.0594775	0.0528432	0.0231649	0.00293934	0.00254402	0.00281132	0.00246399	0.00282966		0.0594775	0.0528432	0.113104	0.0325704	0.0506063	0.0582526	0.0540725	0.0405184		0.0594775	0.0528432	0.0620264	0.0274636	0.0335443	0.0341508	0.0432106	0.0342042		0.0594775	0.0528432
0.0725794	0.0404735	0.00232246	0.00303082	0.00239499	0.00306673	0.00249431	0.00303252		0.0725794	0.0404735	0.0594248	0.0433003	0.0404025	0.042983	0.039032	0.0561602		0.0725794	0.0404735	0.017926	0.00310713	0.00245853	0.00284444	0.00245219	0.00276296		0.0725794	0.0404735	0.0676718	0.0359554	0.0410529	0.0333885	0.0213721	0.0680821		0.0725794	0.0404735	0.0472914	0.0695291	0.0372619	0.030916	0.00581308	0.0234001		0.0725794	0.0404735
0.0576163	0.0505796	0.00240661	0.00270187	0.00235667	0.00302816	0.00224514	0.00280461		0.0576163	0.0505796	0.0481903	0.0436646	0.0361138	0.0431738	0.0421268	0.00618484		0.0576163	0.0505796	0.084484	0.00279539	0.00264807	0.0030406	0.00253769	0.00287539		0.0576163	0.0505796	0.033685	0.04047	0.0430898	0.0138021	0.0424132	0.0417755		0.0576163	0.0505796	0.0449173	0.0174183	0.0704921	0.0347119	0.0134145	0.0470793		0.0576163	0.0505796
0.0607808	0.00881803	0.00254614	0.00301079	0.00272021	0.00273915	0.00219619	0.00283833		0.0607808	0.00881803	0.0346894	0.0315992	0.0502255	0.048869	0.0280859	0.0255735		0.0607808	0.00881803	0.0521206	0.00308082	0.00248867	0.00369665	0.00247186	0.00283663		0.0607808	0.00881803	0.0934847	0.0418362	0.0434699	0.0431152	0.0955519	0.0573208		0.0607808	0.00881803	0.0298973	0.0621125	0.0660754	0.04681	0.0232313	0.03801		0.0607808	0.00881803
0.0529369	0.0431122	0.00247603	0.00299965	0.00231219	0.00286358	0.00257656	0.00292945		0.0529369	0.0431122	0.046987	0.0386029	0.029956	0.0380436	0.023728	0.120573		0.0529369	0.0431122	0.00545943	0.00410343	0.00253881	0.00274766	0.00249196	0.00298016		0.0529369	0.0431122	0.0894028	0.0363025	0.0308356	0.0364066	0.0532781	0.0271117		0.0529369	0.0431122	0.0346919	0.0208838	0.0492217	0.0307593	0.00331735	0.0455139		0.0529369	0.0431122
0.0361036	0.0418423	0.00271338	0.00291817	0.00228081	0.00294935	0.00231311	0.00297578		0.0361036	0.0418423	0.0635217	0.040859	0.0402981	0.0186149	0.03579	0.0621242		0.0361036	0.0418423	0.0107165	0.00284423	0.00196705	0.00300634	0.00255159	0.00323397		0.0361036	0.0418423	0.058351	0.0299681	0.0522634	0.0609119	0.0522375	0.0780529		0.0361036	0.0418423	0.0149936	0.0509584	0.0476861	0.0928574	0.0588306	0.0390451		0.0361036	0.0418423
0.0829225	0.065584	0.00258452	0.00286729	0.00247196	0.00305655	0.00258018	0.00290719		0.0829225	0.065584	0.0514168	0.0312159	0.0244023	0.0565888	0.0690045	0.0252573		0.0829225	0.065584	0.00438113	0.00291207	0.00242581	0.00380988	0.00231184	0.00279739		0.0829225	0.065584	0.00396201	0.03569	0.0515603	0.042304	0.0499494	0.034857		0.0829225	0.065584	0.0539142	0.0597386	0.0335565	0.0453805	0.00390507	0.0467463		0.0829225	0.065584
0.0533361	0.0357399	0.00263707	0.00290364	0.00238786	0.00277729	0.00246888	0.00279372		0.0533361	0.0357399	0.0509325	0.055086	0.0438372	0.0295538	0.0132693	0.0357983		0.0533361	0.0357399	0.0783333	0.00290092	0.00243014	0.00303732	0.00231139	0.00289886		0.0533361	0.0357399	0.0290556	0.0516755	0.0805692	0.0423642	0.0775407	0.0611746		0.0533361	0.0357399	0.0184062	0.0117916	0.0366852	0.101865	0.051245	0.011466		0.0533361	0.0357399
0.0401275	0.0528173	0.0022726	0.00300588	0.00258812	0.00300894	0.00242686	0.00298606		0.0401275	0.0528173	0.0496137	0.0397551	0.0354507	0.0366761	0.0170175	0.0554171		0.0401275	0.0528173	0.0620567	0.00307207	0.00251182	0.00304341	0.00290302	0.00304298		0.0401275	0.0528173	0.0256476	0.0665731	0.0195466	0.0551487	0.055965	0.054393		0.0401275	0.0528173	0.0385058	0.0523016	0.0618086	0.0445098	0.0427376	0.0530716		0.0401275	0.0528173
0.0205982	0.0579776	0.00236328	0.00312182	0.00271384	0.00288068	0.00228143	0.00286881		0.0205982	0.0579776	0.0452884	0.029518	0.0390329	0.0557658	0.0265337	0.0827572		0.0205982	0.0579776	0.0333457	0.00276278	0.00260015	0.00306829	0.00231217	0.00290253		0.0205982	0.0579776	0.0350011	0.0264972	0.050848	0.0416555	0.0436435	0.0363823		0.0205982	0.0579776	0.0514344	0.0810342	0.0600645	0.0288078	0.0447813	0.0493533		0.0205982	0.0579776
0.0420769	0.0417404	0.00259363	0.00299336	0.00251603	0.00285887	0.00238155	0.00320186		0.0420769	0.0417404	0.0509753	0.0331327	0.079447	0.0477654	0.0484535	0.0575711		0.0420769	0.0417404	0.0296553	0.00310492	0.00235749	0.00284914	0.00242315	0.00310636		0.0420769	0.0417404	0.052734	0.0380028	0.044083	0.00463472	0.034792	0.010023		0.0420769	0.0417404	0.0319527	0.0182481	0.0668825	0.0415017	0.0320103	0.0382146		0.0420769	0.0417404
0.0329016	0.034259	0.00249004	0.00288975	0.0024056	0.00283765	0.00234742	0.00306223		0.0329016	0.034259	0.037219	0.0346889	0.0633724	0.0571643	0.0640292	0.0683947		0.0329016	0.034259	0.0307427	0.00296014	0.00234044	0.00315971	0.00229043	0.00289096		0.0329016	0.034259	0.0369629	0.00890903	0.0293958	0.0460055	0.0494299	0.0284687		0.0329016	0.034259	0.0532584	0.0729492	0.0329866	0.0426193	0.0196219	0.0448048		0.0329016	0.034259
0.0385819	0.0322831	0.00284803	0.00293692	0.00229994	0.00302339	0.0023849	0.0029397		0.0385819	0.0322831	0.0633457	0.0445617	0.0399606	0.0445752	0.0498894	0.0495843		0.0385819	0.0322831	0.00580315	0.00302677	0.00262018	0.00303055	0.00240668	0.0030761		0.0385819	0.0322831	0.0378911	0.0376108	0.0525622	0.0593365	0.0990421	0.0477926		0.0385819	0.0322831	0.0239601	0.0415086	0.0436391	0.038989	0.0502233	0.0417774		0.0385819	0.0322831
0.0276328	0.0340336	0.0023829	0.00290713	0.00199531	0.00299774	0.00249267	0.00276587		0.0276328	0.0340336	0.0585913	0.0315963	0.0317672	0.0523257	0.0161968	0.0301472		0.0276328	0.0340336	0.0411549	0.00282514	0.00256051	0.00283521	0.00240826	0.00285177		0.0276328	0.0340336	0.0395746	0.0288698	0.0380455	0.0466752	0.0826146	0.0327469		0.0276328	0.0340336	0.0438754	0.0563519	0.0368307	0.0527462	0.0536213	0.0599197		0.0276328	0.0340336
0.0454764	0.0494157	0.00245751	0.00289589	0.00283454	0.0029305	0.00225267	0.00277663		0.0454764	0.0494157	0.0461706	0.0415479	0.0531844	0.0529944	0.0427239	0.0486346		0.0454764	0.0494157	0.00523588	0.00280346	0.00238943	0.00282406	0.00249231	0.00296052		0.0454764	0.0494157	0.0545587	0.0333178	0.04024	0.0401442	0.0445062	0.0454069		0.0454764	0.0494157	0.042916	0.0839517	0.0260904	0.0503955	0.0173946	0.0401583		0.0454764	0.0494157
0.0251019	0.0551419	0.00231251	0.0039196	0.00237629	0.00319032	0.00224312	0.00285813		0.0251019	0.0551419	0.0921289	0.0322655	0.0439173	0.0287448	0.0514874	0.0324955		0.0251019	0.0551419	0.00548197	0.00288904	0.00301116	0.0032052	0.0023282	0.00267937		0.0251019	0.0551419	0.056899	0.0450641	0.0317211	0.0113988	0.0574717	0.0476379		0.0251019	0.0551419	0.0381874	0.0525484	0.0653991	0.0525028	0.0172222	0.0922521		0.0251019	0.0551419
0.0388071	0.0466072	0.00227815	0.00303811	0.00255543	0.00309594	0.00229383	0.00279216		0.0388071	0.0466072	0.0306468	0.0239408	0.0307172	0.0452821	0.00490497	0.055466		0.0388071	0.0466072	0.0135718	0.00296224	0.00237545	0.00306006	0.00237713	0.00305174		0.0388071	0.0466072	0.0496196	0.0614728	0.0554554	0.0298041	0.0674511	0.0225557		0.0388071	0.0466072	0.058965	0.00458192	0.0522007	0.0548911	0.0452058	0.0328244		0.0388071	0.0466072
0.0629159	0.0496266	0.00235869	0.00293374	0.00237843	0.00298094	0.00266138	0.00288288		0.0629159	0.0496266	0.0402925	0.0371089	0.0349073	0.0380999	0.0607984	0.0339957		0.0629159	0.0496266	0.0105664	0.00286906	0.00244449	0.00291204	0.00232757	0.00289858		0.0629159	0.0496266	0.0402812	0.0439967	0.0152135	0.0530843	0.0603162	0.0257894		0.0629159	0.0496266	0.0320758	0.0700555	0.0262513	0.0385948	0.0366893	0.060487		0.0629159	0.0496266
0.0346439	0.0540991	0.00245897	0.00278824	0.00224904	0.00333525	0.00231904	0.00290785		0.0346439	0.0540991	0.0333533	0.0385425	0.0446089	0.0268984	0.0230867	0.0298117		0.0346439	0.0540991	0.0176764	0.00314348	0.00235501	0.00307086	0.0024763	0.00275357		0.0346439	0.0540991	0.0304147	0.0356784	0.0223177	0.053269	0.0664582	0.0473965		0.0346439	0.0540991	0.0333589	0.0344209	0.038781	0.112067	0.00337519	0.0511168		0.0346439	0.0540991
0.0475162	0.055086	0.00246972	0.00288137	0.00229192	0.00296154	0.00227794	0.00278383		0.0475162	0.055086	0.0253198	0.0413047	0.0457669	0.0477205	0.00348394	0.042561		0.0475162	0.055086	0.00784341	0.00268158	0.00252817	0.00333027	0.00245082	0.0031153		0.0475162	0.055086	0.0551374	0.0488839	0.0445187	0.0608482	0.0336063	0.0506927		0.0475162	0.055086	0.0638125	0.0182032	0.0483436	0.0665232	0.0410448	0.0398342		0.0475162	0.055086
0.0637438	0.058055	0.00234298	0.0030611	0.00243109	0.00287348	0.00231	0.0029384		0.0637438	0.058055	0.0226316	0.0462646	0.0695714	0.0383289	0.0047266	0.049866		0.0637438	0.058055	0.0134964	0.00315818	0.00240453	0.00328744	0.00243248	0.00311874		0.0637438	0.058055	0.0507911	0.0672188	0.0295244	0.0287331	0.0616242	0.0779283		0.0637438	0.058055	0.059327	0.0138989	0.0657017	0.0496007	0.00747605	0.0850796		0.0637438	0.058055
0.0355401	0.0367161	0.00267819	0.00280471	0.00228743	0.00276808	0.00258617	0.00270176		0.0355401	0.0367161	0.0470599	0.11308	0.0262638	0.0421335	0.0251057	0.0774236		0.0355401	0.0367161	0.0325393	0.00291074	0.00238331	0.00318733	0.00237504	0.00311553		0.0355401	0.0367161	0.0772734	0.030668	0.0084064	0.0574535	0.0375397	0.0761248		0.0355401	0.0367161	0.0725812	0.0117294	0.0501731	0.0508651	0.00763749	0.0501475		0.0355401	0.0367161
0.0358147	0.0266427	0.00242822	0.00266942	0.00235263	0.00303599	0.00262504	0.00271097		0.0358147	0.0266427	0.0262835	0.046912	0.12898	0.0555631	0.0370971	0.0625435		0.0358147	0.0266427	0.0297549	0.00287306	0.00245645	0.00306607	0.00235433	0.00334812		0.0358147	0.0266427	0.0458871	0.0351091	0.024496	0.0341471	0.0169997	0.078749		0.0358147	0.0266427	0.0461247	0.0631407	0.0342969	0.0543484	0.035033	0.0768734		0.0358147	0.0266427
0.0385957	0.0892814	0.00233904	0.0033536	0.00238192	0.0028523	0.00265983	0.00281043		0.0385957	0.0892814	0.0799942	0.0713797	0.0888918	0.0363	0.0237615	0.0525378		0.0385957	0.0892814	0.00585879	0.00267587	0.00248615	0.00282308	0.0022782	0.00315254		0.0385957	0.0892814	0.0499566	0.0160476	0.0173312	0.0959652	0.0367345	0.0435369		0.0385957	0.0892814	0.0829314	0.106356	0.0264998	0.0391791	0.0387725	0.0748656		0.0385957	0.0892814
0.0513384	0.0460022	0.00256884	0.00273254	0.00224418	0.00300595	0.00277646	0.00278898		0.0513384	0.0460022	0.0552935	0.0454042	0.0559571	0.0153256	0.0466413	0.0414816		0.0513384	0.0460022	0.0503848	0.00258463	0.00251901	0.00288157	0.00279393	0.00333473		0.0513384	0.0460022	0.069035	0.0330603	0.0321321	0.0887431	0.0697846	0.0607956		0.0513384	0.0460022	0.0596832	0.0160657	0.0361786	0.046282	0.0402882	0.0757624		0.0513384	0.0460022
0.0603911	0.10526	0.00259036	0.00298455	0.00311303	0.00300133	0.00270084	0.00289561		0.0603911	0.10526	0.0545341	0.0969576	0.072836	0.0237641	0.0396254	0.0543487		0.0603911	0.10526	0.00621461	0.00269115	0.00266176	0.00287508	0.0023387	0.00314381		0.0603911	0.10526	0.0734651	0.0620612	0.0357271	0.0423387	0.0323642	0.0333374		0.0603911	0.10526	0.0578299	0.132711	0.0170815	0.0487896	0.0334019	0.0585057		0.0603911	0.10526
0.0363939	0.0539785	0.00241228	0.00311926	0.00248001	0.00366443	0.00252199	0.00328146		0.0363939	0.0539785	0.02152	0.0335674	0.0241852	0.0384879	0.028899	0.0318816		0.0363939	0.0539785	0.0313946	0.00275831	0.00249583	0.00303902	0.00242395	0.00317219		0.0363939	0.0539785	0.0278824	0.00684777	0.0412177	0.0238817	0.0265367	0.0797382		0.0363939	0.0539785	0.0485794	0.0391171	0.0373012	0.0345773	0.0318579	0.0438969		0.0363939	0.0539785
0.043709	0.0739482	0.00237146	0.00301448	0.00232644	0.00300443	0.00282235	0.00305892		0.043709	0.0739482	0.0441962	0.0335706	0.051566	0.0170066	0.0369923	0.0332567		0.043709	0.0739482	0.0137049	0.00281152	0.00242739	0.00292726	0.00261446	0.00316674		0.043709	0.0739482	0.0290897	0.0336404	0.0470061	0.0542041	0.0304374	0.0717737		0.043709	0.0739482	0.0656748	0.0230831	0.0363605	0.0305432	0.0117288	0.0688321		0.043709	0.0739482
0.0540585	0.117013	0.00275419	0.00286583	0.00241234	0.00272274	0.0026825	0.00304309		0.0540585	0.117013	0.0355427	0.113358	0.0504009	0.0227976	0.044786	0.0351909		0.0540585	0.117013	0.00565141	0.00273212	0.00227356	0.00314937	0.00252879	0.00301142		0.0540585	0.117013	0.0473619	0.0299644	0.0273831	0.0186214	0.0252421	0.0573947		0.0540585	0.117013	0.0573149	0.00771424	0.0368022	0.0437588	0.00884876	0.0491484		0.0540585	0.117013
0.0319725	0.0777026	0.00257541	0.00284762	0.00247333	0.00273427	0.00265365	0.00281788		0.0319725	0.0777026	0.0464201	0.0783552	0.0319628	0.0284726	0.0318835	0.0452432		0.0319725	0.0777026	0.0252488	0.00268969	0.0027097	0.00302489	0.00276709	0.00288729		0.0319725	0.0777026	0.0518799	0.0514974	0.00351928	0.0545348	0.100525	0.0504217		0.0319725	0.0777026	0.0661306	0.018388	0.0434007	0.0447471	0.0277162	0.0551747		0.0319725	0.0777026
0.0338692	0.107609	0.00253737	0.00281445	0.00253989	0.00307433	0.0026576	0.0028075		0.0338692	0.107609	0.0407412	0.0771132	0.0451013	0.0196456	0.036375	0.0569562		0.0338692	0.107609	0.00828943	0.00308773	0.0024805	0.00296959	0.0025333	0.00300202		0.0338692	0.107609	0.0280215	0.00483716	0.0159745	0.0533675	0.103271	0.0392513		0.0338692	0.107609	0.0765942	0.0375337	0.0140953	0.0375087	0.0411167	0.113351		0.0338692	0.107609
0.03735	0.0884794	0.00253318	0.00288869	0.00239492	0.00277648	0.00264809	0.00274649		0.03735	0.0884794	0.0352858	0.0894143	0.0576602	0.0434153	0.0376868	0.0722892		0.03735	0.0884794	0.0608907	0.00298356	0.00251751	0.0032011	0.002459	0.00281045		0.03735	0.0884794	0.0357669	0.0744169	0.0393983	0.0305348	0.0232711	0.0311395		0.03735	0.0884794	0.0561108	0.0248864	0.0425	0.0303154	0.0468564	0.00643773		0.03735	0.0884794
0.0266528	0.126465	0.00234054	0.00312194	0.00229034	0.00276544	0.00281747	0.00285645		0.0266528	0.126465	0.0347459	0.0747383	0.0810351	0.032264	0.0394443	0.0502805		0.0266528	0.126465	0.0210837	0.00279268	0.00245539	0.00322769	0.00262892	0.00305183		0.0266528	0.126465	0.0588104	0.048077	0.0466024	0.0624294	0.0682756	0.0371783		0.0266528	0.126465	0.0351135	0.032499	0.0380777	0.0408529	0.00987829	0.0772166		0.0266528	0.126465
0.0372482	0.0172913	0.00279272	0.00324243	0.00236023	0.00335482	0.00271386	0.00280825		0.0372482	0.0172913	0.0527059	0.0489845	0.0760995	0.0296672	0.0308926	0.0352638		0.0372482	0.0172913	0.0557322	0.00276392	0.00243834	0.00303124	0.00240468	0.00285485		0.0372482	0.0172913	0.0486575	0.014995	0.0614844	0.0657882	0.0424918	0.0486822		0.0372482	0.0172913	0.0563309	0.0203828	0.0251062	0.0405242	0.00531417	0.0947243		0.0372482	0.0172913
0.0304481	0.0611805	0.00264517	0.00293314	0.00234826	0.00281175	0.00244208	0.00270118		0.0304481	0.0611805	0.0545816	0.0547579	0.0130714	0.0179058	0.0436905	0.0532064		0.0304481	0.0611805	0.045342	0.00312256	0.00249361	0.00343122	0.00293135	0.00287915		0.0304481	0.0611805	0.0412254	0.0308487	0.0731086	0.0437953	0.0426367	0.0648021		0.0304481	0.0611805	0.0352462	0.0269684	0.0459094	0.0569875	0.0397402	0.0934828		0.0304481	0.0611805
0.0261837	0.066926	0.00251154	0.00297532	0.00254292	0.00311044	0.00266372	0.00291773		0.0261837	0.066926	0.0388868	0.0617338	0.0584103	0.0151947	0.0373505	0.0578124		0.0261837	0.066926	0.0255204	0.0031546	0.00258679	0.0030077	0.00244614	0.00294295		0.0261837	0.066926	0.0291587	0.0150617	0.00604391	0.0818624	0.0366736	0.0456075		0.0261837	0.066926	0.0430087	0.0180449	0.0252628	0.0530015	0.0347127	0.121955		0.0261837	0.066926
0.0414161	0.0692685	0.00251566	0.00267387	0.00244779	0.00299244	0.00263976	0.00273048		0.0414161	0.0692685	0.0514866	0.0416056	0.115258	0.0311251	0.0346124	0.109505		0.0414161	0.0692685	0.0392749	0.0026912	0.00239987	0.00309114	0.002291	0.00293485		0.0414161	0.0692685	0.0138413	0.0130031	0.0380724	0.0512547	0.0329939	0.0410292		0.0414161	0.0692685	0.0262678	0.0353578	0.0542236	0.0553774	0.0177931	0.108517		0.0414161	0.0692685
0.0524532	0.0922466	0.00276507	0.00274463	0.00237454	0.00285878	0.00278283	0.0027931		0.0524532	0.0922466	0.05216	0.0777973	0.036313	0.0272264	0.0223074	0.0610642		0.0524532	0.0922466	0.0401199	0.00278708	0.00242303	0.00293888	0.00257146	0.00289695		0.0524532	0.0922466	0.0474821	0.0158953	0.0532046	0.163217	0.0416141	0.0584036		0.0524532	0.0922466	0.0482047	0.0361685	0.0242176	0.0189971	0.0136968	0.116252		0.0524532	0.0922466
0.0197116	0.0786101	0.00259085	0.00290295	0.00243556	0.00282561	0.00310759	0.00280384		0.0197116	0.0786101	0.0555122	0.0650096	0.0543698	0.00520836	0.0404455	0.0563931		0.0197116	0.0786101	0.0386908	0.00291923	0.00245084	0.00310365	0.00238469	0.00285082		0.0197116	0.0786101	0.0301373	0.0150575	0.0427579	0.0344621	0.04882	0.0263312		0.0197116	0.0786101	0.0545889	0.0464959	0.00661071	0.0332266	0.101352	0.0894983		0.0197116	0.0786101
0.0317972	0.0412414	0.00233421	0.00290009	0.00236413	0.00294715	0.00259131	0.00281879		0.0317972	0.0412414	0.0439469	0.0390666	0.0346191	0.043645	0.022514	0.0378523		0.0317972	0.0412414	0.0401065	0.00328706	0.00246506	0.00297044	0.00239932	0.00282256		0.0317972	0.0412414	0.0646304	0.0329467	0.0444186	0.0339193	0.0663465	0.074591		0.0317972	0.0412414	0.0629774	0.0584253	0.031668	0.0228838	0.0423286	0.0875972		0.0317972	0.0412414
0.0276601	0.0421026	0.00257091	0.00272595	0.00231777	0.00276681	0.00281127	0.00276867		0.0276601	0.0421026	0.0577085	0.0403742	0.0562909	0.0542474	0.031982	0.0597031		0.0276601	0.0421026	0.0387579	0.00290272	0.00245295	0.0030458	0.00234792	0.00297677		0.0276601	0.0421026	0.0651408	0.0505644	0.0171158	0.0297882	0.0104342	0.0843364		0.0276601	0.0421026	0.0446945	0.0249663	0.0334076	0.0181174	0.0238928	0.146029		0.0276601	0.0421026
0.0442611	0.109076	0.00270993	0.00309029	0.00243792	0.00336712	0.00275456	0.0026989		0.0442611	0.109076	0.0449888	0.0590253	0.0590986	0.0298334	0.00426642	0.0376476		0.0442611	0.109076	0.043777	0.00266752	0.00242832	0.00294814	0.00218397	0.00331232		0.0442611	0.109076	0.0316517	0.0361297	0.0209271	0.0595684	0.0532311	0.0667958		0.0442611	0.109076	0.0386907	0.0256299	0.0523529	0.042458	0.0618752	0.0800479		0.0442611	0.109076
0.0327692	0.0665637	0.00236929	0.00298365	0.00226524	0.00304677	0.00246265	0.00297834		0.0327692	0.0665637	0.0419411	0.0375434	0.0820231	0.0221765	0.0353551	0.0426848		0.0327692	0.0665637	0.0202533	0.0028197	0.00242043	0.00295482	0.0026011	0.00298268		0.0327692	0.0665637	0.0526798	0.0202072	0.062357	0.0574888	0.0240261	0.0603611		0.0327692	0.0665637	0.0740581	0.026318	0.0392251	0.0414862	0.00869369	0.0916928		0.0327692	0.0665637
0.0272081	0.0723126	0.0024772	0.0026736	0.0023328	0.00277645	0.0025069	0.00289669		0.0272081	0.0723126	0.0295666	0.0608515	0.127954	0.0568822	0.00366075	0.0582464		0.0272081	0.0723126	0.0160254	0.00285979	0.00305669	0.00282465	0.00241954	0.00285411		0.0272081	0.0723126	0.0550039	0.0186066	0.0312161	0.0139478	0.0434352	0.0504907		0.0272081	0.0723126	0.0259051	0.0168914	0.0285211	0.026492	0.00712201	0.060633		0.0272081	0.0723126
0.0374523	0.058827	0.00252273	0.0028713	0.00228306	0.00308079	0.00269618	0.00296136		0.0374523	0.058827	0.0364059	0.0750638	0.115453	0.043289	0.00380258	0.00442127		0.0374523	0.058827	0.0294463	0.00292328	0.00260172	0.00286428	0.00229436	0.00307729		0.0374523	0.058827	0.0622087	0.00777518	0.00756163	0.0591001	0.0157859	0.0259191		0.0374523	0.058827	0.0654046	0.0260652	0.00942524	0.0273379	0.0103646	0.0899491		0.0374523	0.058827
0.0319122	0.0533055	0.00282872	0.00332921	0.00239523	0.00295542	0.00269139	0.00287195		0.0319122	0.0533055	0.0521103	0.0477425	0.0509767	0.0557327	0.0272115	0.0292384		0.0319122	0.0533055	0.0442543	0.00277133	0.00268359	0.00274455	0.0023874	0.00318032		0.0319122	0.0533055	0.0569463	0.0244837	0.0350178	0.0607454	0.0488802	0.0968739		0.0319122	0.0533055	0.049033	0.0215958	0.00351591	0.0512973	0.00367307	0.0841408		0.0319122	0.0533055
0.0560257	0.0761322	0.00256211	0.00337496	0.00238764	0.00326575	0.00248645	0.00297433		0.0560257	0.0761322	0.034315	0.0353159	0.0272462	0.024917	0.0067032	0.042463		0.0560257	0.0761322	0.0368736	0.00309494	0.00243051	0.00297003	0.00232433	0.00330286		0.0560257	0.0761322	0.0543409	0.045457	0.0457304	0.0544961	0.0465078	0.0671578		0.0560257	0.0761322	0.038797	0.0504572	0.022654	0.0410282	0.0322828	0.0714696		0.0560257	0.0761322
0.0348437	0.0561453	0.00261945	0.00308106	0.00238312	0.00308153	0.00250344	0.00298798		0.0348437	0.0561453	0.0477908	0.0510347	0.060315	0.0457464	0.0532046	0.033685		0.0348437	0.0561453	0.0503884	0.00309154	0.00273004	0.00295638	0.00239563	0.00311747		0.0348437	0.0561453	0.06402	0.01989	0.00438151	0.033485	0.0294917	0.056518		0.0348437	0.0561453	0.0385504	0.0625785	0.0352167	0.0362221	0.0385566	0.0836647		0.0348437	0.0561453
0.0450214	0.090418	0.00268069	0.0028107	0.00250283	0.00359092	0.00260901	0.00283031		0.0450214	0.090418	0.0397012	0.043305	0.0491833	0.0468216	0.0407889	0.0644721		0.0450214	0.090418	0.0603277	0.00289577	0.00245504	0.00280563	0.00245931	0.0030258		0.0450214	0.090418	0.0737557	0.0114289	0.00651178	0.0416331	0.0480101	0.0602625		0.0450214	0.090418	0.0497944	0.0358773	0.0242809	0.00810574	0.0208485	0.0640955		0.0450214	0.090418
0.0404922	0.0497196	0.00242449	0.00286479	0.00237359	0.00280941	0.00243767	0.00286073		0.0404922	0.0497196	0.0642053	0.063572	0.00435103	0.0274626	0.0309245	0.0580119		0.0404922	0.0497196	0.0350048	0.00294662	0.00245038	0.00296523	0.002581	0.00316906		0.0404922	0.0497196	0.109675	0.00612926	0.0328192	0.0490598	0.0434294	0.0557368		0.0404922	0.0497196	0.080445	0.0457558	0.0106159	0.0257063	0.0253475	0.0878708		0.0404922	0.0497196
0.0422668	0.0459501	0.00233559	0.00296703	0.00241556	0.00296399	0.00253267	0.0028484		0.0422668	0.0459501	0.0379234	0.0387491	0.106167	0.0810837	0.0599244	0.0638034		0.0422668	0.0459501	0.0467328	0.00274751	0.00240625	0.00271933	0.00248056	0.00299044		0.0422668	0.0459501	0.0634327	0.00971061	0.0636127	0.0381451	0.026727	0.0793323		0.0422668	0.0459501	0.04997	0.03788	0.0493482	0.0268588	0.0289193	0.0826482		0.0422668	0.0459501
0.0383035	0.0165944	0.00271978	0.00283413	0.00239242	0.00295587	0.00268801	0.00295066		0.0383035	0.0165944	0.0362896	0.057526	0.0534298	0.0469086	0.0453833	0.0523607		0.0383035	0.0165944	0.03768	0.00337987	0.00250697	0.0027706	0.00231642	0.00322811		0.0383035	0.0165944	0.0547719	0.018845	0.0187208	0.048314	0.0742377	0.0847253		0.0383035	0.0165944	0.0603482	0.0108547	0.0793997	0.0334619	0.0349522	0.0871857		0.0383035	0.0165944
0.046143	0.0171229	0.00235166	0.00280868	0.00237119	0.00321315	0.00268928	0.00279755		0.046143	0.0171229	0.0464825	0.0493924	0.0560645	0.0607458	0.0401305	0.0555963		0.046143	0.0171229	0.0243682	0.00314479	0.00249646	0.00271939	0.00256963	0.00273569		0.046143	0.0171229	0.0368687	0.0366484	0.0639118	0.0487604	0.0431758	0.0968532		0.046143	0.0171229	0.0359709	0.0176176	0.0168469	0.0107446	0.0187297	0.226404		0.046143	0.0171229
0.0466126	0.0205616	0.0029088	0.00286434	0.00200756	0.00300297	0.00269443	0.00285911		0.0466126	0.0205616	0.0520828	0.0288204	0.0540995	0.0347956	0.00621726	0.0427733		0.0466126	0.0205616	0.0558671	0.00287167	0.002776	0.00280809	0.00244652	0.00304877		0.0466126	0.0205616	0.0675786	0.00901585	0.0331409	0.0688336	0.0243704	0.0807402		0.0466126	0.0205616	0.0567981	0.0357087	0.0268899	0.0483981	0.0233669	0.033273		0.0466126	0.0205616
0.0855047	0.048676	0.00265785	0.00277695	0.00235198	0.00299819	0.00264344	0.00308253		0.0855047	0.048676	0.065494	0.0268732	0.0475722	0.0494873	0.0444687	0.0389384		0.0855047	0.048676	0.0827363	0.0028146	0.00288076	0.00276401	0.00231737	0.00318631		0.0855047	0.048676	0.043191	0.0183852	0.0467809	0.0353868	0.0363528	0.0769767		0.0855047	0.048676	0.0559332	0.0135593	0.0120394	0.0128687	0.0339683	0.050377		0.0855047	0.048676
0.0511035	0.0399784	0.00266571	0.00296476	0.00238304	0.00281022	0.00247922	0.00286709		0.0511035	0.0399784	0.0408385	0.0370643	0.016852	0.0366079	0.0032559	0.105905		0.0511035	0.0399784	0.0635462	0.0028135	0.00234538	0.0029573	0.00232934	0.00276013		0.0511035	0.0399784	0.0525429	0.0285347	0.0700972	0.0572125	0.0470283	0.111657		0.0511035	0.0399784	0.0465336	0.0387555	0.0636869	0.0346086	0.0480967	0.071316		0.0511035	0.0399784
0.0415695	0.0618954	0.00229986	0.00291483	0.00244276	0.00376066	0.00248469	0.00287985		0.0415695	0.0618954	0.0954753	0.0330808	0.0173825	0.0528036	0.0665197	0.0423899		0.0415695	0.0618954	0.00779606	0.0030601	0.00240204	0.00313608	0.0023362	0.00382313		0.0415695	0.0618954	0.0628998	0.0183689	0.0407433	0.0197809	0.0509846	0.0423334		0.0415695	0.0618954	0.060695	0.0824006	0.0658911	0.0252543	0.0296407	0.05482		0.0415695	0.0618954
0.0630803	0.0422017	0.00235622	0.00280541	0.00225881	0.00286284	0.00249034	0.00327528		0.0630803	0.0422017	0.0371357	0.0555558	0.0615128	0.052483	0.055597	0.0323506		0.0630803	0.0422017	0.00430765	0.00279901	0.00235557	0.00281185	0.00232492	0.00275307		0.0630803	0.0422017	0.0544747	0.00751878	0.0296343	0.0477424	0.0323773	0.0212452		0.0630803	0.0422017	0.032227	0.023706	0.0432141	0.0295653	0.0162759	0.0284522		0.0630803	0.0422017
0.0458117	0.0356507	0.00262133	0.00286496	0.00239619	0.0036116	0.0025289	0.00297109		0.0458117	0.0356507	0.0333916	0.0308896	0.082866	0.0506102	0.0865706	0.0445703		0.0458117	0.0356507	0.0443408	0.00277167	0.00290804	0.00299916	0.00245179	0.00283802		0.0458117	0.0356507	0.0520427	0.0106294	0.0541434	0.039861	0.0256756	0.0600188		0.0458117	0.0356507	0.0375746	0.060673	0.0154517	0.0368023	0.0351328	0.0484166		0.0458117	0.0356507
0.0645341	0.0291202	0.00248946	0.00283098	0.00242655	0.00298812	0.00261047	0.00340404		0.0645341	0.0291202	0.0372421	0.0214779	0.0491572	0.0378508	0.0380514	0.0628025		0.0645341	0.0291202	0.0436954	0.00283073	0.0023325	0.00317869	0.00245658	0.00306185		0.0645341	0.0291202	0.0503756	0.038836	0.0555057	0.0260171	0.0191593	0.0889433		0.0645341	0.0291202	0.0438495	0.0466432	0.0446464	0.044648	0.0297369	0.117884		0.0645341	0.0291202
0.0516201	0.0542969	0.00273573	0.00282093	0.00240298	0.00295747	0.0027396	0.00287026		0.0516201	0.0542969	0.0412749	0.0676409	0.0383122	0.0409361	0.00382035	0.0777684		0.0516201	0.0542969	0.0111404	0.00285498	0.00247789	0.00297729	0.00239877	0.00303792		0.0516201	0.0542969	0.0438426	0.0445428	0.0557936	0.0646851	0.0275868	0.0551644		0.0516201	0.0542969	0.106327	0.033933	0.0281965	0.0266823	0.037553	0.0897667		0.0516201	0.0542969
0.0472817	0.0298845	0.00240441	0.00312863	0.00232697	0.00294098	0.00246958	0.00298118		0.0472817	0.0298845	0.0222141	0.0514757	0.0539377	0.0562703	0.0544207	0.0626504		0.0472817	0.0298845	0.0586035	0.00279583	0.00256097	0.00279103	0.00242474	0.0029807		0.0472817	0.0298845	0.0652278	0.0214111	0.0515771	0.0827763	0.0293141	0.10232		0.0472817	0.0298845	0.0435897	0.0545559	0.0187916	0.0389136	0.0227208	0.0619032		0.0472817	0.0298845
0.0369	0.025845	0.0023381	0.00281246	0.00248009	0.00273283	0.00258627	0.00288255		0.0369	0.025845	0.0298395	0.0510467	0.0233965	0.0518679	0.0502987	0.0286543		0.0369	0.025845	0.0276281	0.00314841	0.00237686	0.00284734	0.00244547	0.00287812		0.0369	0.025845	0.066389	0.0138967	0.0452995	0.049983	0.0684443	0.129374		0.0369	0.025845	0.0320263	0.0272869	0.0169901	0.0321416	0.024113	0.0585986		0.0369	0.025845
0.0441164	0.0380395	0.00250176	0.0027685	0.00255704	0.00280449	0.00257153	0.0029999		0.0441164	0.0380395	0.0428698	0.0637013	0.0304808	0.0443933	0.00726031	0.0716265		0.0441164	0.0380395	0.0555553	0.00299332	0.00246593	0.00290526	0.00232389	0.00293082		0.0441164	0.0380395	0.0231948	0.038757	0.0288245	0.0678163	0.0318839	0.103226		0.0441164	0.0380395	0.115091	0.01362	0.0460764	0.0352941	0.0377337	0.0595349		0.0441164	0.0380395
0.0564212	0.0645548	0.00246618	0.00289808	0.00222618	0.00273445	0.00244666	0.00287221		0.0564212	0.0645548	0.0219573	0.0331242	0.0345161	0.0607392	0.0450883	0.0469317		0.0564212	0.0645548	0.0489866	0.00285847	0.00237868	0.00292751	0.00242424	0.00310893		0.0564212	0.0645548	0.0770435	0.0727523	0.0478196	0.0532921	0.0456611	0.062144		0.0564212	0.0645548	0.0228544	0.052696	0.0394457	0.04093	0.021174	0.0379687		0.0564212	0.0645548
0.036892	0.0661512	0.00239857	0.00302664	0.0024172	0.00305695	0.00257234	0.00301337		0.036892	0.0661512	0.0572185	0.0375892	0.0688432	0.0743138	0.0313622	0.0446428		0.036892	0.0661512	0.0907435	0.00275283	0.00241505	0.00301702	0.00232952	0.00330031		0.036892	0.0661512	0.0736739	0.0490954	0.0806371	0.0336541	0.0487991	0.104816		0.036892	0.0661512	0.04384	0.0652941	0.0606864	0.0451977	0.0394367	0.0217697		0.036892	0.0661512
0.0546182	0.0730945	0.00242332	0.00285169	0.00232519	0.0030656	0.00265139	0.0029626		0.0546182	0.0730945	0.0248341	0.041745	0.0392715	0.050867	0.0168191	0.0506969		0.0546182	0.0730945	0.0288347	0.0026484	0.00244936	0.00318805	0.00288789	0.00282581		0.0546182	0.0730945	0.119588	0.0185602	0.0445716	0.0401831	0.0310576	0.0395677		0.0546182	0.0730945	0.0495447	0.0375192	0.00950932	0.0149993	0.0302112	0.0512123		0.0546182	0.0730945
0.0573198	0.0389192	0.0023288	0.0034957	0.00241889	0.00300569	0.00236699	0.00289791		0.0573198	0.0389192	0.0274663	0.0744549	0.0117338	0.0289917	0.0164687	0.04045		0.0573198	0.0389192	0.0644916	0.00297301	0.00242121	0.00300955	0.00228302	0.00398859		0.0573198	0.0389192	0.0544286	0.0498919	0.0505394	0.0395911	0.088972	0.0718126		0.0573198	0.0389192	0.0650069	0.0294741	0.0268895	0.0236964	0.0346305	0.0449551		0.0573198	0.0389192
0.0336594	0.0886433	0.00246194	0.00284504	0.00226602	0.00286011	0.00255789	0.00269691		0.0336594	0.0886433	0.00999042	0.0871819	0.0205102	0.0418781	0.0129146	0.0409478		0.0336594	0.0886433	0.0583713	0.00300651	0.00266908	0.00283753	0.00242168	0.00282873		0.0336594	0.0886433	0.0970309	0.0550836	0.0458409	0.0393253	0.0764203	0.0689574		0.0336594	0.0886433	0.0630755	0.0613871	0.0970105	0.0362529	0.0367022	0.0620522		0.0336594	0.0886433
0.0453862	0.0478483	0.00232728	0.00295924	0.00224809	0.00295953	0.00259401	0.00317053		0.0453862	0.0478483	0.0260899	0.0410982	0.0206513	0.052144	0.00581406	0.0403494		0.0453862	0.0478483	0.0747551	0.00283373	0.00285827	0.00294189	0.00239987	0.00301388		0.0453862	0.0478483	0.0754662	0.053365	0.0575305	0.0424053	0.0531491	0.0442931		0.0453862	0.0478483	0.0403922	0.00432916	0.0798148	0.0221279	0.00366531	0.0872887		0.0453862	0.0478483
0.0471878	0.0945072	0.00235094	0.00291952	0.00226459	0.00351092	0.0022852	0.00298575		0.0471878	0.0945072	0.0261761	0.0303447	0.0851793	0.0511213	0.0532403	0.059099		0.0471878	0.0945072	0.0552442	0.00300346	0.00242807	0.00280922	0.00230081	0.00291756		0.0471878	0.0945072	0.0864992	0.014087	0.0504908	0.109084	0.030308	0.0320649		0.0471878	0.0945072	0.059829	0.0407297	0.0511887	0.0195969	0.0263719	0.0783205		0.0471878	0.0945072
0.0587542	0.0352068	0.00256012	0.00294387	0.0023591	0.00290701	0.00245471	0.00333704		0.0587542	0.0352068	0.0315978	0.0602292	0.131574	0.0413616	0.0289598	0.0454481		0.0587542	0.0352068	0.0350849	0.00295502	0.0025655	0.00302867	0.00257163	0.00293954		0.0587542	0.0352068	0.0590809	0.0221061	0.0604241	0.0433119	0.0248699	0.0725961		0.0587542	0.0352068	0.0431944	0.0446297	0.0211137	0.0422919	0.0249257	0.0723533		0.0587542	0.0352068
0.0516698	0.058004	0.00251705	0.00284349	0.002372	0.00295362	0.00268521	0.00307158		0.0516698	0.058004	0.0383194	0.035261	0.00389944	0.0529283	0.0246741	0.0948095		0.0516698	0.058004	0.0408276	0.00304738	0.00293049	0.00292436	0.00250246	0.00279496		0.0516698	0.058004	0.0498538	0.0382067	0.0474873	0.0374308	0.0479644	0.0574695		0.0516698	0.058004	0.0238543	0.0314261	0.0621679	0.0460983	0.0210885	0.0661807		0.0516698	0.058004
0.045844	0.051682	0.00240359	0.0030478	0.00237455	0.00300167	0.00254437	0.00303835		0.045844	0.051682	0.0593253	0.0619072	0.0224289	0.0318346	0.0459708	0.0245265		0.045844	0.051682	0.0573093	0.00323886	0.00258409	0.00300467	0.00248806	0.00312474		0.045844	0.051682	0.0893851	0.0336658	0.0709996	0.0600763	0.0295655	0.0406173		0.045844	0.051682	0.0749723	0.0312702	0.065614	0.0588251	0.0143032	0.066624		0.045844	0.051682
0.0346351	0.0474146	0.0027464	0.00270468	0.00233732	0.00293044	0.00244029	0.00288761		0.0346351	0.0474146	0.0460636	0.0386708	0.00426615	0.0304722	0.0180065	0.0497944		0.0346351	0.0474146	0.0390107	0.00375964	0.00290252	0.00282731	0.00236443	0.00300117		0.0346351	0.0474146	0.0522639	0.0326889	0.0661806	0.0863285	0.0441082	0.0241223		0.0346351	0.0474146	0.0508649	0.0140977	0.0178021	0.0732517	0.0142118	0.0558332		0.0346351	0.0474146
0.0559266	0.0727083	0.00264933	0.00287211	0.002419	0.00278457	0.00229874	0.00331542		0.0559266	0.0727083	0.0514964	0.0350653	0.0393506	0.0877158	0.00749015	0.0438902		0.0559266	0.0727083	0.0371428	0.00287903	0.00274155	0.00273385	0.00226317	0.00315526		0.0559266	0.0727083	0.0826906	0.027174	0.0705056	0.0343205	0.0523449	0.0651174		0.0559266	0.0727083	0.058544	0.0458442	0.0328272	0.0386027	0.0174871	0.0410058		0.0559266	0.0727083
0.0607194	0.0295205	0.00284359	0.00270392	0.00250778	0.00339734	0.00236362	0.00293546		0.0607194	0.0295205	0.0439707	0.11684	0.0045847	0.0406396	0.00364994	0.103066		0.0607194	0.0295205	0.0176771	0.00294589	0.00268778	0.00283746	0.00237292	0.00318296		0.0607194	0.0295205	0.0406862	0.0254847	0.0328004	0.0289607	0.0435928	0.0278211		0.0607194	0.0295205	0.0417179	0.0390183	0.00700666	0.0492463	0.0309784	0.0628563		0.0607194	0.0295205
0.0666126	0.0284691	0.00276038	0.00275374	0.00246893	0.00292974	0.00257943	0.00305701		0.0666126	0.0284691	0.0209117	0.0551298	0.0269825	0.0604651	0.0294558	0.0172156		0.0666126	0.0284691	0.0394483	0.00260409	0.002795	0.00287652	0.00244761	0.00318145		0.0666126	0.0284691	0.103489	0.00591915	0.0529784	0.04403	0.0601445	0.0732063		0.0666126	0.0284691	0.04254	0.0416792	0.0271865	0.0702732	0.0251838	0.0472308		0.0666126	0.0284691
0.0765989	0.0228165	0.00286464	0.00294957	0.00279779	0.00279868	0.00230442	0.00304274		0.0765989	0.0228165	0.0678381	0.0410341	0.0771727	0.0539318	0.0528688	0.0708301		0.0765989	0.0228165	0.0296918	0.00278801	0.00282968	0.00266565	0.00256871	0.00313888		0.0765989	0.0228165	0.146155	0.0398112	0.0546265	0.0560721	0.0239734	0.0668187		0.0765989	0.0228165	0.0308528	0.0178096	0.0271982	0.0528313	0.0280604	0.0695217		0.0765989	0.0228165
0.071722	0.0217372	0.00238273	0.00323956	0.00245178	0.00292173	0.00233014	0.00327879		0.071722	0.0217372	0.0664464	0.0315835	0.0791291	0.0321135	0.0310099	0.0417805		0.071722	0.0217372	0.0148695	0.00283152	0.00244415	0.00263941	0.00238409	0.0036154		0.071722	0.0217372	0.0843552	0.0511768	0.064593	0.0569276	0.046553	0.0761046		0.071722	0.0217372	0.0374176	0.0401846	0.0519895	0.0720804	0.0149921	0.0375905		0.071722	0.0217372
0.0713766	0.033364	0.00278813	0.00283112	0.002372	0.0029816	0.00254427	0.00303614		0.0713766	0.033364	0.0452293	0.053058	0.0645255	0.0486829	0.0555556	0.0576367		0.0713766	0.033364	0.0566677	0.00279511	0.00305407	0.00288726	0.00286021	0.00313407		0.0713766	0.033364	0.115612	0.00756662	0.0390849	0.053026	0.0386313	0.0403733		0.0713766	0.033364	0.0588606	0.0371245	0.0207002	0.0623358	0.00579482	0.0591511		0.0713766	0.033364
0.0489817	0.0449401	0.00255257	0.00274164	0.00243727	0.00301116	0.0024637	0.00303044		0.0489817	0.0449401	0.0269685	0.0627303	0.060377	0.034056	0.0307657	0.0663602		0.0489817	0.0449401	0.0452395	0.00275068	0.00265152	0.00273714	0.0026872	0.00301664		0.0489817	0.0449401	0.10185	0.0327044	0.0641151	0.0530638	0.0493161	0.0694229		0.0489817	0.0449401	0.0674384	0.031424	0.0338538	0.0501829	0.0162842	0.0104131		0.0489817	0.0449401
0.0639894	0.0456741	0.00272417	0.0032814	0.0023476	0.00285601	0.00238434	0.00296939		0.0639894	0.0456741	0.0526147	0.0579223	0.0172586	0.0440985	0.0892564	0.0359662		0.0639894	0.0456741	0.0410112	0.00291169	0.0027157	0.00279067	0.00230693	0.00296737		0.0639894	0.0456741	0.0859527	0.0282246	0.035925	0.0392517	0.0528377	0.0313995		0.0639894	0.0456741	0.0299305	0.0174683	0.0394508	0.0420459	0.0319744	0.0429823		0.0639894	0.0456741
0.0514099	0.0556766	0.00253397	0.00329869	0.00242556	0.00287234	0.00262047	0.00277867		0.0514099	0.0556766	0.0440176	0.0715237	0.0449294	0.0423746	0.00602032	0.0335093		0.0514099	0.0556766	0.0333172	0.00303353	0.00268058	0.00288275	0.0027545	0.00295862		0.0514099	0.0556766	0.0872092	0.0282191	0.0433141	0.0507587	0.0577088	0.0637511		0.0514099	0.0556766	0.0490176	0.0523478	0.0379987	0.0694439	0.0184551	0.0449179		0.0514099	0.0556766
0.0365898	0.0468706	0.00260014	0.00307707	0.0023653	0.00316069	0.0025855	0.003262		0.0365898	0.0468706	0.0912716	0.0995545	0.020626	0.054447	0.0551994	0.0337247		0.0365898	0.0468706	0.0503585	0.00270788	0.002565	0.00270971	0.00226513	0.00310956		0.0365898	0.0468706	0.0690152	0.0217512	0.0397073	0.050151	0.0443805	0.0365646		0.0365898	0.0468706	0.0383481	0.0467344	0.0363565	0.0432628	0.0123958	0.115771		0.0365898	0.0468706
0.106636	0.0635999	0.0024106	0.00321024	0.00242193	0.00295093	0.00243924	0.00293578		0.106636	0.0635999	0.0244152	0.0518642	0.0541773	0.0462096	0.0329064	0.0507197		0.106636	0.0635999	0.038302	0.00278038	0.00286371	0.00272204	0.00237643	0.00342232		0.106636	0.0635999	0.102043	0.0399306	0.0458802	0.0448383	0.0397091	0.0556836		0.106636	0.0635999	0.0475464	0.0633765	0.0535958	0.0564666	0.0260286	0.0391336		0.106636	0.0635999
0.0061732	0.055241	0.00233278	0.00270417	0.00252276	0.00317383	0.00245729	0.00288595		0.0061732	0.055241	0.0288344	0.0854924	0.0426069	0.0285893	0.00971991	0.0206281		0.0061732	0.055241	0.0546783	0.0029758	0.00295077	0.00307767	0.00232342	0.00350023		0.0061732	0.055241	0.0731445	0.0204583	0.0761141	0.0597459	0.0447294	0.0602478		0.0061732	0.055241	0.044384	0.0495428	0.0066267	0.0543796	0.0346174	0.0427346		0.0061732	0.055241
0.0767516	0.0459607	0.00249572	0.00300226	0.00252634	0.0029878	0.00273591	0.00275307		0.0767516	0.0459607	0.0322642	0.0696144	0.0465651	0.0370017	0.0226917	0.016454		0.0767516	0.0459607	0.071936	0.00276019	0.00257848	0.00276027	0.00251254	0.00283802		0.0767516	0.0459607	0.0966196	0.0429365	0.0488734	0.0814986	0.0556226	0.0308644		0.0767516	0.0459607	0.0293103	0.0442953	0.00423081	0.0498178	0.0103613	0.0936274		0.0767516	0.0459607
0.0586713	0.0385737	0.00232452	0.00291641	0.00256527	0.00305045	0.00260419	0.00341742		0.0586713	0.0385737	0.0572191	0.0938643	0.0482668	0.0414522	0.0423845	0.0393237		0.0586713	0.0385737	0.042591	0.00267708	0.00249411	0.00281257	0.00246194	0.00305891		0.0586713	0.0385737	0.0546748	0.0255805	0.0506912	0.03983	0.0390986	0.0893584		0.0586713	0.0385737	0.0416936	0.0453293	0.0589955	0.0283582	0.0239715	0.0542713		0.0586713	0.0385737
0.0500567	0.084927	0.00237414	0.0029949	0.00250119	0.0030113	0.00291831	0.003156		0.0500567	0.084927	0.0656604	0.103405	0.0322694	0.0503275	0.042325	0.0863704		0.0500567	0.084927	0.0456386	0.00301754	0.00245757	0.00285963	0.00257731	0.00311387		0.0500567	0.084927	0.0924105	0.02961	0.0331715	0.0297861	0.0443055	0.0285431		0.0500567	0.084927	0.0326277	0.0613123	0.0378619	0.0116607	0.0279008	0.0562		0.0500567	0.084927
0.0216796	0.0611277	0.0022835	0.00267388	0.00246421	0.00308536	0.00259757	0.00309633		0.0216796	0.0611277	0.0278373	0.0797489	0.0395768	0.0387435	0.0620364	0.0166069		0.0216796	0.0611277	0.0426753	0.0029613	0.0026706	0.00294133	0.00232706	0.00316373		0.0216796	0.0611277	0.0321716	0.0447031	0.0361008	0.0166558	0.049203	0.0341553		0.0216796	0.0611277	0.0315347	0.0533364	0.0236062	0.0544477	0.0110096	0.074084		0.0216796	0.0611277
0.0128298	0.0413501	0.00238936	0.00303096	0.00233893	0.00312561	0.0025142	0.00301746		0.0128298	0.0413501	0.0297652	0.05715	0.00844643	0.0395265	0.021985	0.0454349		0.0128298	0.0413501	0.025986	0.00278814	0.00299953	0.0031036	0.00227169	0.0032437		0.0128298	0.0413501	0.0598111	0.0540683	0.0562868	0.0737878	0.0532955	0.0278968		0.0128298	0.0413501	0.0426681	0.0487069	0.0519838	0.0544572	0.0263071	0.0179395		0.0128298	0.0413501
0.0648594	0.0532474	0.00229525	0.0029341	0.0025388	0.00299827	0.00254149	0.00290278		0.0648594	0.0532474	0.0599153	0.0563091	0.026495	0.0327016	0.0499052	0.0843543		0.0648594	0.0532474	0.0298365	0.00326147	0.00265673	0.00292827	0.00234888	0.00319376		0.0648594	0.0532474	0.0591707	0.0231842	0.0415274	0.0776616	0.0800177	0.0322841		0.0648594	0.0532474	0.0500748	0.0488958	0.0186695	0.0370088	0.0117207	0.0539645		0.0648594	0.0532474
0.0648543	0.0157315	0.00251368	0.00286273	0.00265522	0.0027249	0.00257461	0.00296871		0.0648543	0.0157315	0.0296094	0.0485209	0.0137871	0.0233139	0.00836449	0.0219375		0.0648543	0.0157315	0.0364269	0.00309956	0.00266593	0.00317559	0.00234136	0.00281804		0.0648543	0.0157315	0.0511246	0.038385	0.0345474	0.0671725	0.0589162	0.0569346		0.0648543	0.0157315	0.032529	0.0500228	0.0231546	0.051715	0.0366898	0.0740742		0.0648543	0.0157315
0.0470431	0.0549491	0.0024558	0.00285722	0.00227233	0.00301981	0.00246505	0.00323272		0.0470431	0.0549491	0.040096	0.093089	0.0232978	0.0260975	0.02932	0.0383859		0.0470431	0.0549491	0.0583798	0.00278942	0.00277823	0.00297621	0.00227739	0.00345658		0.0470431	0.0549491	0.0536712	0.0365134	0.0466731	0.0676685	0.0513038	0.0336907		0.0470431	0.0549491	0.0417684	0.0289334	0.0521242	0.0535102	0.0234966	0.0648438		0.0470431	0.0549491
0.0378256	0.0265359	0.00244862	0.00270581	0.0022972	0.00278486	0.00263815	0.00303018		0.0378256	0.0265359	0.0273261	0.0679345	0.0399604	0.0182725	0.0425243	0.0415077		0.0378256	0.0265359	0.0478304	0.00303033	0.00251689	0.00312998	0.00230435	0.00311283		0.0378256	0.0265359	0.034955	0.0751219	0.0275705	0.0938967	0.0466118	0.0533234		0.0378256	0.0265359	0.0396643	0.0597309	0.0545417	0.0661156	0.0344994	0.0561892		0.0378256	0.0265359
0.0539477	0.0746053	0.00234272	0.00335807	0.00246567	0.00320939	0.00278188	0.00287623		0.0539477	0.0746053	0.0305058	0.175922	0.0468269	0.0475094	0.035785	0.0259196		0.0539477	0.0746053	0.0437453	0.00305912	0.00259718	0.00280281	0.00229791	0.00333295		0.0539477	0.0746053	0.0639168	0.0347657	0.0766268	0.0277788	0.0188447	0.0266061		0.0539477	0.0746053	0.0815397	0.0485793	0.0413282	0.0424397	0.0205342	0.0628738		0.0539477	0.0746053
0.0385614	0.08139	0.00248115	0.00308637	0.00257823	0.00312496	0.00261028	0.0030807		0.0385614	0.08139	0.0329849	0.0427539	0.0504051	0.0391159	0.0201094	0.0410333		0.0385614	0.08139	0.0410899	0.00302143	0.0029018	0.00294078	0.00235115	0.00318207		0.0385614	0.08139	0.0756109	0.047952	0.084322	0.0224108	0.0572934	0.0597112		0.0385614	0.08139	0.0481384	0.0172869	0.0204586	0.0566929	0.0483732	0.0347642		0.0385614	0.08139
0.0224301	0.00641995	0.0025236	0.00309755	0.00238915	0.00289293	0.00257348	0.00279745		0.0224301	0.00641995	0.0308851	0.0669519	0.0420212	0.0404842	0.0244509	0.0535175		0.0224301	0.00641995	0.0461511	0.0035432	0.00257649	0.00281387	0.00239579	0.00299977		0.0224301	0.00641995	0.0336816	0.00512049	0.033832	0.0684985	0.0514815	0.0615743		0.0224301	0.00641995	0.052434	0.0458604	0.0348584	0.0457809	0.0149134	0.0558679		0.0224301	0.00641995
0.0408805	0.0230682	0.00227659	0.00272265	0.00289513	0.0031835	0.00275142	0.00330458		0.0408805	0.0230682	0.0345877	0.0625108	0.0330735	0.0309684	0.00320395	0.026822		0.0408805	0.0230682	0.0373343	0.00310612	0.00254595	0.00289305	0.00234623	0.00280094		0.0408805	0.0230682	0.0433648	0.0515935	0.0447515	0.0440491	0.0703083	0.0234979		0.0408805	0.0230682	0.0377275	0.0340488	0.0543555	0.0467151	0.0141065	0.110505		0.0408805	0.0230682
0.0564861	0.0422653	0.00245822	0.00297587	0.00232571	0.0032194	0.00235463	0.0028418		0.0564861	0.0422653	0.0507123	0.0272024	0.0406911	0.0427972	0.0328978	0.0335098		0.0564861	0.0422653	0.0553299	0.00357808	0.00279694	0.00293435	0.00246912	0.0027665		0.0564861	0.0422653	0.0428754	0.0466623	0.0548711	0.0792605	0.0589757	0.0331792		0.0564861	0.0422653	0.047793	0.0345133	0.0350977	0.0834373	0.0570144	0.0624114		0.0564861	0.0422653
0.0791318	0.0501318	0.00303878	0.00289349	0.00259046	0.00288382	0.00237418	0.00311503		0.0791318	0.0501318	0.0440799	0.0194173	0.0193229	0.0354445	0.026478	0.0229694		0.0791318	0.0501318	0.0190736	0.00301355	0.0026253	0.00304688	0.00251887	0.00281747		0.0791318	0.0501318	0.0116432	0.0157652	0.0505079	0.0525709	0.0494796	0.0759584		0.0791318	0.0501318	0.00681286	0.0764142	0.0307205	0.0391918	0.0192522	0.0737722		0.0791318	0.0501318
0.0570465	0.00478179	0.00226181	0.00291631	0.00249622	0.0029466	0.00250701	0.00280314		0.0570465	0.00478179	0.0394498	0.0354843	0.0300129	0.0309469	0.0213822	0.0232947		0.0570465	0.00478179	0.0156388	0.00327549	0.00284025	0.00287519	0.00244872	0.00311235		0.0570465	0.00478179	0.0159905	0.00736321	0.0463257	0.0870279	0.0596652	0.0715631		0.0570465	0.00478179	0.0355741	0.041946	0.0327357	0.0439549	0.0358771	0.0639729		0.0570465	0.00478179
0.088067	0.0674307	0.00253164	0.00305511	0.00286424	0.00299846	0.00249707	0.00285217		0.088067	0.0674307	0.0452978	0.061744	0.0306991	0.0497685	0.0458774	0.0259428		0.088067	0.0674307	0.0327958	0.00335377	0.00259359	0.00318462	0.0026194	0.0034086		0.088067	0.0674307	0.0162068	0.0477715	0.0842034	0.0629526	0.0484645	0.0459601		0.088067	0.0674307	0.051202	0.0516438	0.0364875	0.0855037	0.0402018	0.0990909		0.088067	0.0674307
0.0776479	0.0561809	0.00248277	0.0029577	0.00242323	0.00326767	0.00265076	0.0029841		0.0776479	0.0561809	0.0704505	0.00708275	0.0569334	0.037528	0.0255951	0.0289464		0.0776479	0.0561809	0.0394914	0.00290735	0.00268476	0.00279883	0.00235566	0.00273927		0.0776479	0.0561809	0.0528631	0.0165744	0.0429382	0.0714815	0.0673134	0.036445		0.0776479	0.0561809	0.0471489	0.0633325	0.0538595	0.124432	0.0198759	0.0338442		0.0776479	0.0561809
0.0828228	0.0366111	0.00241259	0.0029314	0.00238057	0.00286664	0.00317497	0.003103		0.0828228	0.0366111	0.043104	0.0642957	0.0436816	0.03291	0.0191683	0.0151365		0.0828228	0.0366111	0.0299854	0.00320873	0.00283041	0.00263297	0.00247113	0.00292713		0.0828228	0.0366111	0.0408185	0.0366461	0.0411953	0.0434446	0.0771651	0.0371172		0.0828228	0.0366111	0.0789967	0.0656066	0.0294647	0.0392448	0.0224385	0.0346811		0.0828228	0.0366111
0.0968197	0.0465665	0.00243581	0.00276891	0.00255272	0.0028159	0.002606	0.0028872		0.0968197	0.0465665	0.066963	0.0513281	0.0438523	0.0497321	0.0265827	0.0159956		0.0968197	0.0465665	0.043385	0.0030536	0.00250429	0.00318376	0.0023973	0.00299899		0.0968197	0.0465665	0.0500698	0.0197002	0.0772333	0.0371209	0.0850849	0.039825		0.0968197	0.0465665	0.00419126	0.0332346	0.0311495	0.0919	0.0170225	0.0717904		0.0968197	0.0465665
0.0597512	0.0329171	0.00247306	0.00285747	0.00280083	0.00325494	0.00241175	0.00285527		0.0597512	0.0329171	0.0300117	0.0673169	0.0355554	0.0222957	0.0273194	0.0218472		0.0597512	0.0329171	0.0325291	0.00349241	0.00239071	0.00291272	0.00260009	0.00292288		0.0597512	0.0329171	0.0603242	0.0477924	0.0671835	0.0636535	0.0601044	0.0420019		0.0597512	0.0329171	0.0720062	0.0394417	0.0326154	0.041803	0.0271406	0.0212997		0.0597512	0.0329171
0.0529154	0.0635664	0.00240897	0.00287072	0.00281886	0.0033368	0.00255378	0.00296326		0.0529154	0.0635664	0.0404915	0.0679029	0.0312134	0.0508414	0.0212869	0.0294579		0.0529154	0.0635664	0.0322295	0.00343611	0.00253945	0.002845	0.00253889	0.00327265		0.0529154	0.0635664	0.106376	0.06226	0.0385735	0.0415084	0.0597987	0.0301032		0.0529154	0.0635664	0.0549325	0.055526	0.0466424	0.0590953	0.0277865	0.0695218		0.0529154	0.0635664
0.0740866	0.0530849	0.00253465	0.0030014	0.00316192	0.00308351	0.00274	0.00299845		0.0740866	0.0530849	0.0613864	0.0758937	0.0423148	0.0644618	0.0329591	0.0197275		0.0740866	0.0530849	0.0307379	0.00278178	0.00240788	0.00320631	0.0027637	0.00313186		0.0740866	0.0530849	0.0655297	0.0404318	0.0468663	0.0882333	0.0482319	0.0339576		0.0740866	0.0530849	0.0500862	0.0570008	0.0398005	0.0562614	0.0226268	0.0444864		0.0740866	0.0530849
0.0497037	0.0348907	0.00228358	0.00283254	0.00256314	0.00316275	0.00248299	0.00291299		0.0497037	0.0348907	0.065741	0.0157976	0.0141511	0.0375743	0.0404504	0.0288671		0.0497037	0.0348907	0.037926	0.00291385	0.00275265	0.00280964	0.0024407	0.00295128		0.0497037	0.0348907	0.0405066	0.0237963	0.0381369	0.0693251	0.0342351	0.0540439		0.0497037	0.0348907	0.031657	0.0390176	0.0290501	0.0451603	0.0319268	0.0778815		0.0497037	0.0348907
0.0795568	0.0475523	0.00248595	0.00293197	0.00234822	0.00293369	0.00267055	0.00302618		0.0795568	0.0475523	0.0435358	0.0639575	0.0307576	0.033888	0.0275299	0.0325231		0.0795568	0.0475523	0.0180896	0.00286102	0.00263056	0.00276661	0.00259742	0.00338583		0.0795568	0.0475523	0.0833275	0.0682652	0.0410313	0.0959801	0.0583986	0.0291254		0.0795568	0.0475523	0.0428918	0.0537511	0.0396632	0.0524032	0.0352719	0.0406765		0.0795568	0.0475523
0.0745549	0.0411743	0.00253527	0.00313002	0.00258615	0.00283903	0.00269332	0.00296161		0.0745549	0.0411743	0.0359156	0.0240281	0.0512951	0.0520045	0.0488308	0.031808		0.0745549	0.0411743	0.0447719	0.00282143	0.00243907	0.00286535	0.00259047	0.0029516		0.0745549	0.0411743	0.0357758	0.00958022	0.0389966	0.0664896	0.0487537	0.0418978		0.0745549	0.0411743	0.0507564	0.0402052	0.00842453	0.0647586	0.0237215	0.0429554		0.0745549	0.0411743
0.0469634	0.0442358	0.00243577	0.00306391	0.00235735	0.00304651	0.00286253	0.00280118		0.0469634	0.0442358	0.0518226	0.0747177	0.0332942	0.0442876	0.025056	0.0389315		0.0469634	0.0442358	0.0553347	0.00281828	0.00257456	0.003369	0.00253237	0.00338995		0.0469634	0.0442358	0.0275971	0.0257175	0.0412857	0.0523218	0.0438784	0.0366096		0.0469634	0.0442358	0.0200421	0.0604978	0.0316444	0.0354379	0.0295138	0.00478886		0.0469634	0.0442358
0.0398608	0.0522615	0.00247224	0.00279449	0.00235065	0.0032123	0.00250799	0.00282449		0.0398608	0.0522615	0.0607188	0.102234	0.023464	0.0410709	0.0328897	0.0525711		0.0398608	0.0522615	0.0991009	0.00280905	0.00246425	0.00277621	0.00244252	0.00305764		0.0398608	0.0522615	0.0546702	0.0385779	0.0495564	0.0498496	0.0351282	0.0613593		0.0398608	0.0522615	0.0314547	0.066006	0.0368928	0.0516442	0.0377101	0.0568292		0.0398608	0.0522615
0.0461043	0.0253403	0.002349	0.00299012	0.00234074	0.00334516	0.00275945	0.00283882		0.0461043	0.0253403	0.0538479	0.109013	0.0493399	0.0365606	0.0249831	0.0244621		0.0461043	0.0253403	0.0394468	0.00276316	0.00310925	0.00286045	0.00281107	0.00276738		0.0461043	0.0253403	0.0753836	0.00477035	0.0707887	0.0748035	0.0387599	0.0212225		0.0461043	0.0253403	0.0351744	0.0478095	0.0486967	0.0467724	0.0104289	0.0505487		0.0461043	0.0253403
0.0343797	0.0696931	0.00239555	0.00289472	0.00273434	0.00303678	0.00250976	0.00270885		0.0343797	0.0696931	0.0360599	0.0116684	0.0131324	0.0327735	0.0430235	0.00548445		0.0343797	0.0696931	0.0313438	0.00300631	0.00243584	0.00299098	0.00245467	0.00286899		0.0343797	0.0696931	0.0505918	0.0304799	0.107068	0.0428151	0.0861179	0.037097		0.0343797	0.0696931	0.0420287	0.0402835	0.00383895	0.0829072	0.00407287	0.0567623		0.0343797	0.0696931
0.0693715	0.0556429	0.0024857	0.00278297	0.00238673	0.00354898	0.00241636	0.00319221		0.0693715	0.0556429	0.0406149	0.0592348	0.0393846	0.044453	0.0379467	0.022066		0.0693715	0.0556429	0.0749078	0.00288544	0.002739	0.00298154	0.00270828	0.0031935		0.0693715	0.0556429	0.0426598	0.0131445	0.0475089	0.0733719	0.0361258	0.0167184		0.0693715	0.0556429	0.0275864	0.0492334	0.0330323	0.14293	0.0411708	0.0513169		0.0693715	0.0556429
0.0380168	0.0196412	0.00251449	0.00289873	0.00252348	0.00306596	0.00269732	0.00290077		0.0380168	0.0196412	0.0426727	0.0637474	0.0304985	0.043058	0.026026	0.00559862		0.0380168	0.0196412	0.0494368	0.0028373	0.00247056	0.00315535	0.00271548	0.00304671		0.0380168	0.0196412	0.0868108	0.0259545	0.0739714	0.0572214	0.0307976	0.040354		0.0380168	0.0196412	0.042164	0.0409991	0.0235947	0.0441356	0.0242368	0.126281		0.0380168	0.0196412
0.0420063	0.0278422	0.00243318	0.00286392	0.00254888	0.00312902	0.00275309	0.00275157		0.0420063	0.0278422	0.0659851	0.133891	0.107507	0.0497071	0.0355104	0.0367275		0.0420063	0.0278422	0.0351119	0.00297673	0.00279048	0.00284671	0.00257152	0.00331949		0.0420063	0.0278422	0.0649319	0.0237608	0.0531119	0.0637739	0.0284482	0.0715883		0.0420063	0.0278422	0.0387101	0.0602695	0.0573275	0.0309574	0.0373985	0.0829638		0.0420063	0.0278422
0.0608134	0.0374342	0.00245667	0.00283991	0.00288359	0.00301456	0.00263327	0.00303694		0.0608134	0.0374342	0.0465	0.0414161	0.0245921	0.0205168	0.0281904	0.0208915		0.0608134	0.0374342	0.0462065	0.00291353	0.00255577	0.00275046	0.00263111	0.00280959		0.0608134	0.0374342	0.0635355	0.0379079	0.0654031	0.0336451	0.0488707	0.0564222		0.0608134	0.0374342	0.043327	0.0252784	0.0368093	0.100591	0.00855732	0.0441817		0.0608134	0.0374342
0.0592154	0.07059	0.0022438	0.00292299	0.00255538	0.00299125	0.00258691	0.00272575		0.0592154	0.07059	0.0617635	0.0812491	0.0274671	0.0508902	0.0655765	0.0475243		0.0592154	0.07059	0.0303284	0.00318164	0.00249859	0.00288763	0.00264776	0.00327797		0.0592154	0.07059	0.0803963	0.0422273	0.0600006	0.0906576	0.0284506	0.0678891		0.0592154	0.07059	0.0458074	0.034008	0.074244	0.0881669	0.0173788	0.0687145		0.0592154	0.07059
0.068432	0.0392833	0.00223993	0.0027675	0.00257145	0.00317918	0.00244869	0.00280913		0.068432	0.0392833	0.0443934	0.0560242	0.0678729	0.0641705	0.0389495	0.0219181		0.068432	0.0392833	0.0575004	0.0030903	0.0024887	0.003131	0.00268424	0.00322144		0.068432	0.0392833	0.0908598	0.0295897	0.0570206	0.0724561	0.0635375	0.0277498		0.068432	0.0392833	0.0505895	0.0853046	0.0878538	0.0371735	0.0269287	0.0509993		0.068432	0.0392833
0.0537356	0.0406486	0.00243015	0.00310264	0.00235368	0.0030374	0.0025453	0.00318515		0.0537356	0.0406486	0.0279522	0.0888643	0.0598877	0.0402818	0.0629237	0.0530749		0.0537356	0.0406486	0.0544366	0.00311471	0.00227192	0.00282998	0.00248611	0.00299274		0.0537356	0.0406486	0.0615815	0.0399846	0.0457428	0.04237	0.0363785	0.0382647		0.0537356	0.0406486	0.0326492	0.0566375	0.0423491	0.059417	0.00790072	0.0664581		0.0537356	0.0406486
0.0486512	0.0540888	0.0023599	0.00288792	0.00250239	0.00295733	0.00255848	0.00302795		0.0486512	0.0540888	0.0556003	0.00612441	0.0364896	0.0364448	0.0349463	0.095627		0.0486512	0.0540888	0.0408097	0.0026851	0.00260945	0.00288071	0.00246192	0.00282124		0.0486512	0.0540888	0.0405565	0.0480808	0.0510823	0.0572855	0.0438368	0.0526203		0.0486512	0.0540888	0.0409263	0.0504344	0.0692037	0.0801112	0.0225894	0.107854		0.0486512	0.0540888
0.0372298	0.0441877	0.00244656	0.00276232	0.00243071	0.00350644	0.0024952	0.00271913		0.0372298	0.0441877	0.0412052	0.0713058	0.0340337	0.0339044	0.060634	0.0165485		0.0372298	0.0441877	0.0490186	0.00274128	0.00295511	0.00345948	0.00229429	0.00282681		0.0372298	0.0441877	0.0517288	0.0449082	0.044186	0.03828	0.040075	0.025942		0.0372298	0.0441877	0.0418739	0.0349784	0.0101805	0.0612914	0.0182799	0.0270727		0.0372298	0.0441877
0.0450155	0.0056114	0.00227675	0.00289238	0.00244162	0.00301515	0.00268657	0.00310201		0.0450155	0.0056114	0.0577452	0.0632643	0.0410818	0.0650061	0.0287577	0.0223031		0.0450155	0.0056114	0.0723671	0.00281794	0.00243959	0.00310906	0.00243792	0.00304311		0.0450155	0.0056114	0.0440847	0.0402368	0.0427855	0.0964369	0.0382531	0.0266566		0.0450155	0.0056114	0.0107789	0.0335591	0.0288462	0.0627341	0.0188653	0.0897234		0.0450155	0.0056114
0.0323473	0.063127	0.00242881	0.00336067	0.00254721	0.00332924	0.00236936	0.00293561		0.0323473	0.063127	0.040832	0.0494587	0.0397225	0.0452979	0.0526738	0.0274787		0.0323473	0.063127	0.0474472	0.00283828	0.00268053	0.00278338	0.00255749	0.00301919		0.0323473	0.063127	0.0488001	0.0230048	0.0384822	0.0315197	0.0345861	0.038487		0.0323473	0.063127	0.10168	0.0501507	0.0348239	0.0618193	0.0247702	0.0355845		0.0323473	0.063127
0.049651	0.0664151	0.0023064	0.0027099	0.00229335	0.00340515	0.00267136	0.00295429		0.049651	0.0664151	0.0538874	0.023391	0.0359704	0.0318949	0.0239701	0.0372799		0.049651	0.0664151	0.054612	0.00274537	0.00275509	0.00315537	0.00261301	0.00331187		0.049651	0.0664151	0.0214436	0.0395692	0.0406902	0.0692994	0.0446926	0.040432		0.049651	0.0664151	0.0379753	0.0436285	0.0565587	0.127619	0.0207281	0.0614982		0.049651	0.0664151
0.0252205	0.0472827	0.00265552	0.00285837	0.00242906	0.00359028	0.0025904	0.0027575		0.0252205	0.0472827	0.0558011	0.0131976	0.0325465	0.0496022	0.0400759	0.0372431		0.0252205	0.0472827	0.0932913	0.00390723	0.00248252	0.00277855	0.00246481	0.00293595		0.0252205	0.0472827	0.0308818	0.0371982	0.0365472	0.0461612	0.0595146	0.00739135		0.0252205	0.0472827	0.0406649	0.0406982	0.062838	0.101097	0.035453	0.0542677		0.0252205	0.0472827
0.0355981	0.0581759	0.00243353	0.00336666	0.00242823	0.00357244	0.00260743	0.00273852		0.0355981	0.0581759	0.0614378	0.0902078	0.05303	0.0330499	0.0260226	0.0321298		0.0355981	0.0581759	0.0463212	0.00296081	0.00259203	0.00270992	0.00240088	0.00317049		0.0355981	0.0581759	0.0348615	0.0280117	0.0896216	0.0918194	0.0417276	0.0386048		0.0355981	0.0581759	0.0275283	0.0458237	0.0317206	0.0852645	0.0377936	0.0773879		0.0355981	0.0581759
0.0460692	0.057718	0.00234426	0.0030946	0.00240887	0.00327823	0.00260639	0.00287259		0.0460692	0.057718	0.0433295	0.0703458	0.0374215	0.0601197	0.0329555	0.0287406		0.0460692	0.057718	0.0412768	0.00288248	0.00262692	0.00297369	0.00256035	0.00268004		0.0460692	0.057718	0.070405	0.0322756	0.0780355	0.0570856	0.0424711	0.0412158		0.0460692	0.057718	0.0440651	0.0605163	0.0447733	0.0231464	0.0141516	0.0481033		0.0460692	0.057718
0.051067	0.0296943	0.00227679	0.00282242	0.00239742	0.00316335	0.002285	0.00275018		0.051067	0.0296943	0.0613649	0.0714348	0.0341169	0.0340265	0.0264137	0.0464774		0.051067	0.0296943	0.0415198	0.00284087	0.00254261	0.00268926	0.00257045	0.00300669		0.051067	0.0296943	0.0215178	0.0200122	0.04767	0.0370696	0.0504826	0.0588415		0.051067	0.0296943	0.0443571	0.0496436	0.0431449	0.0140285	0.0603214	0.0608924		0.051067	0.0296943
0.0908099	0.019581	0.00240339	0.00301494	0.00235291	0.00303725	0.00258455	0.00316573		0.0908099	0.019581	0.0454455	0.0973803	0.0429464	0.0555846	0.0282005	0.0421226		0.0908099	0.019581	0.0469283	0.00330498	0.00256582	0.00329966	0.00229335	0.0028991		0.0908099	0.019581	0.0228668	0.0256904	0.030078	0.0582034	0.0238207	0.0353081		0.0908099	0.019581	0.0397204	0.0444994	0.0402522	0.059437	0.045352	0.0575657		0.0908099	0.019581
0.0530252	0.0528253	0.00249968	0.00286722	0.00241865	0.00340592	0.00251628	0.00267997		0.0530252	0.0528253	0.0505889	0.0733207	0.0254203	0.0432163	0.0228112	0.0413954		0.0530252	0.0528253	0.0412914	0.0030742	0.0027477	0.00272968	0.00265819	0.00289828		0.0530252	0.0528253	0.0354687	0.0248277	0.015803	0.0394186	0.0288698	0.0507947		0.0530252	0.0528253	0.0513039	0.0442201	0.0398741	0.096	0.0617165	0.0587133		0.0530252	0.0528253
0.0298073	0.0360627	0.00243393	0.00288727	0.00234533	0.00312436	0.00232906	0.00296547		0.0298073	0.0360627	0.0719773	0.0462996	0.0149097	0.0396007	0.0210557	0.0686774		0.0298073	0.0360627	0.0409736	0.00290836	0.00246984	0.00347661	0.00234704	0.00285359		0.0298073	0.0360627	0.0293826	0.0342511	0.0515151	0.0688705	0.0308427	0.0294691		0.0298073	0.0360627	0.0440328	0.0409062	0.0339051	0.0893394	0.0936301	0.0862208		0.0298073	0.0360627
0.0327001	0.0429806	0.00235925	0.00306011	0.00229328	0.0029945	0.00271321	0.00285719		0.0327001	0.0429806	0.0487166	0.0913026	0.0312602	0.0434383	0.0252883	0.0223451		0.0327001	0.0429806	0.0526766	0.00306551	0.0027731	0.00279877	0.0025693	0.00319067		0.0327001	0.0429806	0.0308249	0.0103611	0.0534335	0.0413541	0.0607035	0.0451058		0.0327001	0.0429806	0.0466388	0.053815	0.0280626	0.0946287	0.0569466	0.0712905		0.0327001	0.0429806
0.0483369	0.0454717	0.00228321	0.00277131	0.00232374	0.00290054	0.0025444	0.00276916		0.0483369	0.0454717	0.0774605	0.0292426	0.0137533	0.0514586	0.0309871	0.0189585		0.0483369	0.0454717	0.0976844	0.00254638	0.00243354	0.00307551	0.00250506	0.00323264		0.0483369	0.0454717	0.0521364	0.00809653	0.0383618	0.0341593	0.0536235	0.0185371		0.0483369	0.0454717	0.0368149	0.0399008	0.0404964	0.099757	0.05844	0.045906		0.0483369	0.0454717
0.0485611	0.0275258	0.00240949	0.00297512	0.00225692	0.00313726	0.00258069	0.00276225		0.0485611	0.0275258	0.0550855	0.102178	0.041387	0.0224366	0.0341088	0.0268768		0.0485611	0.0275258	0.0285412	0.00261982	0.00261882	0.0030165	0.00238222	0.002825		0.0485611	0.0275258	0.0588037	0.0306527	0.0880764	0.0504028	0.0382427	0.00705847		0.0485611	0.0275258	0.0566187	0.0250998	0.038105	0.110508	0.058607	0.0814746		0.0485611	0.0275258
0.067834	0.0116218	0.00262274	0.00276582	0.00249174	0.00358661	0.00261525	0.00330405		0.067834	0.0116218	0.0775077	0.049262	0.0273671	0.0442801	0.0418846	0.0415922		0.067834	0.0116218	0.0322146	0.00280037	0.00254565	0.00269362	0.00251838	0.00291165		0.067834	0.0116218	0.0240648	0.0437599	0.0789763	0.0503233	0.0437923	0.0417615		0.067834	0.0116218	0.0412617	0.0258633	0.0480597	0.0517551	0.0214521	0.0963391		0.067834	0.0116218
0.047953	0.0261029	0.00248948	0.00284117	0.00247782	0.00337183	0.00260503	0.00285107		0.047953	0.0261029	0.0523583	0.0275387	0.0506025	0.0268708	0.0403294	0.02974		0.047953	0.0261029	0.0503535	0.00287776	0.00246657	0.00300584	0.00232027	0.00284689		0.047953	0.0261029	0.0129432	0.0347816	0.0428025	0.05125	0.0665138	0.0651664		0.047953	0.0261029	0.0394891	0.0147407	0.0348081	0.05974	0.0747035	0.0336594		0.047953	0.0261029
0.0361202	0.00969	0.00253818	0.00287793	0.00238462	0.00304712	0.00245734	0.0031501		0.0361202	0.00969	0.0379365	0.0437022	0.0355898	0.0524007	0.0185353	0.0554142		0.0361202	0.00969	0.0662221	0.00307693	0.00254683	0.0032331	0.00240822	0.00302541		0.0361202	0.00969	0.0402628	0.0259732	0.0212174	0.0424363	0.0418496	0.0255644		0.0361202	0.00969	0.0645365	0.0432738	0.0542868	0.112923	0.0508239	0.102464		0.0361202	0.00969
0.0543376	0.0279519	0.00229259	0.00288266	0.00254635	0.00307948	0.00238352	0.00304906		0.0543376	0.0279519	0.0318714	0.0313202	0.0115309	0.0453578	0.0210656	0.0332048		0.0543376	0.0279519	0.0447457	0.00293683	0.00245896	0.00283567	0.00231634	0.00279233		0.0543376	0.0279519	0.0389499	0.0479202	0.0365591	0.0580606	0.0492298	0.0684563		0.0543376	0.0279519	0.0564345	0.0289433	0.0492373	0.0622839	0.0528865	0.0441977		0.0543376	0.0279519
0.0509253	0.0918995	0.00221684	0.00263487	0.00235656	0.00313699	0.00248407	0.00280596		0.0509253	0.0918995	0.0550422	0.131559	0.0554278	0.0314477	0.0200306	0.0406719		0.0509253	0.0918995	0.0483196	0.00280207	0.00266898	0.00270964	0.00243558	0.00296072		0.0509253	0.0918995	0.0768216	0.0276423	0.0165955	0.0361923	0.0681198	0.0467785		0.0509253	0.0918995	0.0446432	0.066327	0.0399777	0.106078	0.0863474	0.0669235		0.0509253	0.0918995
0.0661607	0.0431859	0.00282349	0.00267267	0.00231279	0.00360927	0.00254901	0.00280534		0.0661607	0.0431859	0.0886676	0.0261758	0.0115681	0.0448427	0.00943964	0.00684005		0.0661607	0.0431859	0.0410919	0.00298643	0.00257245	0.0030337	0.00235167	0.00324612		0.0661607	0.0431859	0.0414018	0.0271011	0.0312635	0.0309818	0.0531543	0.0189615		0.0661607	0.0431859	0.0429589	0.0762887	0.0255935	0.0307423	0.057652	0.0671584		0.0661607	0.0431859
0.0723559	0.033618	0.00285532	0.00293316	0.00241227	0.00313435	0.00241027	0.00287743		0.0723559	0.033618	0.0574	0.00469671	0.0425811	0.0393305	0.0346896	0.0567996		0.0723559	0.033618	0.0309825	0.00310056	0.00264498	0.0028397	0.00244649	0.00312739		0.0723559	0.033618	0.0187265	0.0324635	0.0795927	0.0509366	0.0729885	0.0397817		0.0723559	0.033618	0.0742869	0.0718473	0.00601899	0.0553548	0.0643722	0.0414395		0.0723559	0.033618
0.0603186	0.0420893	0.00254145	0.00273636	0.00241518	0.00306766	0.00243701	0.00271405		0.0603186	0.0420893	0.0543565	0.061835	0.0331166	0.0537878	0.0296736	0.0333882		0.0603186	0.0420893	0.0427029	0.00284757	0.0025212	0.00279398	0.0023197	0.00342586		0.0603186	0.0420893	0.0499931	0.0470545	0.0184041	0.0278317	0.034647	0.0323855		0.0603186	0.0420893	0.0473732	0.0554297	0.0210478	0.0446021	0.0597107	0.0887667		0.0603186	0.0420893
0.0516232	0.00554587	0.00233809	0.00262249	0.00241795	0.00340333	0.00259493	0.00263452		0.0516232	0.00554587	0.0563996	0.0402292	0.0570445	0.0476217	0.0131798	0.029907		0.0516232	0.00554587	0.0617155	0.00333916	0.0023821	0.00288122	0.00254042	0.00319141		0.0516232	0.00554587	0.0330553	0.022937	0.0990017	0.0406105	0.00401106	0.0494902		0.0516232	0.00554587	0.0440099	0.0669359	0.0233088	0.0216988	0.0271351	0.0859207		0.0516232	0.00554587
0.033911	0.00691267	0.00232476	0.00281296	0.00243635	0.00292686	0.00247551	0.00281369		0.033911	0.00691267	0.0618124	0.0285804	0.00410819	0.0571931	0.0112149	0.0713323		0.033911	0.00691267	0.029996	0.00268443	0.00235495	0.00290798	0.00241689	0.00322788		0.033911	0.00691267	0.0303976	0.0285599	0.134619	0.0301723	0.0198969	0.0444249		0.033911	0.00691267	0.0474767	0.0408697	0.0392151	0.0418545	0.0330773	0.0714733		0.033911	0.00691267
0.0629165	0.0401886	0.00239715	0.00279869	0.00237804	0.00322174	0.00244041	0.00269118		0.0629165	0.0401886	0.0633031	0.0380546	0.0386482	0.0558826	0.025312	0.0578497		0.0629165	0.0401886	0.0426781	0.0028416	0.00262571	0.00293274	0.00236015	0.00321788		0.0629165	0.0401886	0.0104912	0.0434593	0.0154302	0.0435796	0.00342937	0.0449972		0.0629165	0.0401886	0.0649882	0.030919	0.0469707	0.0356732	0.0419024	0.126849		0.0629165	0.0401886
0.0486323	0.00435141	0.00260153	0.0028514	0.00233916	0.00286287	0.00270108	0.00300004		0.0486323	0.00435141	0.0335643	0.031007	0.0424559	0.0220854	0.0101874	0.0338852		0.0486323	0.00435141	0.0474645	0.00258684	0.00252179	0.00298069	0.00231817	0.00315911		0.0486323	0.00435141	0.0620854	0.0531273	0.0412068	0.0456903	0.0834151	0.0563724		0.0486323	0.00435141	0.0836891	0.0513444	0.0428997	0.0552297	0.0341115	0.0384698		0.0486323	0.00435141
0.0551664	0.0275467	0.00281265	0.00269194	0.00239277	0.00319488	0.00245148	0.00293383		0.0551664	0.0275467	0.0497184	0.00970146	0.0760481	0.0503343	0.0453528	0.0106847		0.0551664	0.0275467	0.0679542	0.00360235	0.0026218	0.00286049	0.00241878	0.00300593		0.0551664	0.0275467	0.0893784	0.0237827	0.0321128	0.0402336	0.0920596	0.0430272		0.0551664	0.0275467	0.0489139	0.0509155	0.033589	0.0279103	0.0687411	0.106916		0.0551664	0.0275467
0.0868328	0.0131493	0.00240895	0.002682	0.00235665	0.00310516	0.00278475	0.00297906		0.0868328	0.0131493	0.0371435	0.0543378	0.0318904	0.0522617	0.0721689	0.0362199		0.0868328	0.0131493	0.029634	0.00315104	0.00273727	0.00266221	0.00241768	0.00303341		0.0868328	0.0131493	0.00939128	0.0254309	0.0369825	0.0351178	0.0746569	0.0416356		0.0868328	0.0131493	0.0748418	0.0837848	0.0316008	0.0677409	0.0643388	0.091645		0.0868328	0.0131493
0.0492928	0.0311603	0.00239843	0.00268363	0.00239188	0.00286542	0.00249389	0.00309972		0.0492928	0.0311603	0.0409723	0.0486709	0.0145281	0.0206686	0.0684355	0.0815613		0.0492928	0.0311603	0.0377933	0.0031094	0.00251646	0.00285422	0.00225652	0.00300971		0.0492928	0.0311603	0.03439	0.0235571	0.0364659	0.0302729	0.0237743	0.0390765		0.0492928	0.0311603	0.046145	0.051807	0.0377064	0.0835674	0.0545145	0.0510911		0.0492928	0.0311603
0.042805	0.00733169	0.00220123	0.00263117	0.00244752	0.00322596	0.0024794	0.00292243		0.042805	0.00733169	0.0358703	0.0639707	0.0666425	0.0596735	0.00577096	0.0333457		0.042805	0.00733169	0.0271624	0.00318944	0.00265922	0.00313659	0.00258222	0.00303331		0.042805	0.00733169	0.0442526	0.038678	0.0414474	0.0424554	0.0039407	0.0949229		0.042805	0.00733169	0.0440394	0.0522829	0.0222547	0.0611877	0.0570819	0.0579504		0.042805	0.00733169
0.0533592	0.0109586	0.00223764	0.00284566	0.0024118	0.00329135	0.00245333	0.00318984		0.0533592	0.0109586	0.0365821	0.0330487	0.0191828	0.0441411	0.120383	0.0972005		0.0533592	0.0109586	0.0321259	0.00313849	0.00242513	0.00282043	0.00249873	0.00312118		0.0533592	0.0109586	0.0104106	0.00491743	0.0391264	0.0265297	0.0684287	0.0392625		0.0533592	0.0109586	0.0215746	0.0410492	0.0270723	0.0397831	0.0927598	0.0104961		0.0533592	0.0109586
0.0644045	0.0510152	0.00226526	0.00277097	0.0024191	0.00275965	0.0024553	0.00300316		0.0644045	0.0510152	0.0492354	0.044631	0.0519035	0.0559792	0.0835307	0.0752181		0.0644045	0.0510152	0.042346	0.00298495	0.00262298	0.00307172	0.00267463	0.00330773		0.0644045	0.0510152	0.00375785	0.0319096	0.0416724	0.0353588	0.0336862	0.00673145		0.0644045	0.0510152	0.083098	0.0795656	0.0190006	0.0481149	0.0525568	0.0487775		0.0644045	0.0510152
0.0422245	0.0531979	0.00236502	0.00286819	0.00241817	0.00303841	0.00263297	0.0030182		0.0422245	0.0531979	0.0613052	0.0541361	0.0170617	0.053223	0.0925642	0.0783378		0.0422245	0.0531979	0.0362031	0.0032228	0.00277685	0.00277555	0.00237247	0.00308507		0.0422245	0.0531979	0.0038337	0.0259218	0.056525	0.0363882	0.0323495	0.0319507		0.0422245	0.0531979	0.0674261	0.0722596	0.0207832	0.0597697	0.161969	0.097077		0.0422245	0.0531979
0.0373105	0.0332548	0.00244907	0.00272055	0.00246034	0.00313229	0.00255297	0.00326004		0.0373105	0.0332548	0.0396773	0.0536543	0.0518247	0.0329989	0.0641529	0.0430303		0.0373105	0.0332548	0.0272034	0.00276733	0.00281766	0.00298432	0.00261153	0.00324256		0.0373105	0.0332548	0.0418513	0.0403381	0.041696	0.0460904	0.0623975	0.0369953		0.0373105	0.0332548	0.048191	0.0565548	0.0198725	0.0609764	0.210512	0.0392136		0.0373105	0.0332548
0.0523451	0.0578989	0.00257012	0.00278577	0.00245818	0.00289214	0.00264416	0.00291867		0.0523451	0.0578989	0.0390063	0.0206033	0.0159617	0.0417419	0.040729	0.10292		0.0523451	0.0578989	0.0331664	0.00314638	0.00244763	0.00303526	0.00223887	0.00309699		0.0523451	0.0578989	0.0360971	0.0235597	0.0542695	0.0370043	0.0543853	0.0547549		0.0523451	0.0578989	0.0382468	0.0386708	0.0274021	0.0545477	0.0979498	0.036878		0.0523451	0.0578989
0.0593828	0.0830674	0.002349	0.00279303	0.00238748	0.00310166	0.00259307	0.00302449		0.0593828	0.0830674	0.0119102	0.0407657	0.0131398	0.0515165	0.00989589	0.0930659		0.0593828	0.0830674	0.0485052	0.00332284	0.00266652	0.00310904	0.00197978	0.00307335		0.0593828	0.0830674	0.0481537	0.0300949	0.0548902	0.0335482	0.0428602	0.0306159		0.0593828	0.0830674	0.06157	0.0348364	0.0126014	0.0687545	0.105885	0.0623758		0.0593828	0.0830674
0.0640228	0.0915281	0.00242437	0.00267697	0.00223477	0.00332409	0.00316112	0.00276801		0.0640228	0.0915281	0.0256106	0.0649519	0.0307147	0.0455383	0.0386096	0.0449763		0.0640228	0.0915281	0.059322	0.00300901	0.00243147	0.00325348	0.00257495	0.0037241		0.0640228	0.0915281	0.0367499	0.0205925	0.0557021	0.0297196	0.0311941	0.0452718		0.0640228	0.0915281	0.0130311	0.0338533	0.0432734	0.0929497	0.0405779	0.0676227		0.0640228	0.0915281
0.0426663	0.0635567	0.00241178	0.00292126	0.00231288	0.00307557	0.00260868	0.0030687		0.0426663	0.0635567	0.0220792	0.0734006	0.00655751	0.0328033	0.0824273	0.0361651		0.0426663	0.0635567	0.0645267	0.00307057	0.00267495	0.00289017	0.00250822	0.00311686		0.0426663	0.0635567	0.0381816	0.0430086	0.0358906	0.0285522	0.0468017	0.0179128		0.0426663	0.0635567	0.0361631	0.0550567	0.0397417	0.0286205	0.0577567	0.0472209		0.0426663	0.0635567
0.0553242	0.0512272	0.00229541	0.00279502	0.00234337	0.00301565	0.00265695	0.00290579		0.0553242	0.0512272	0.0539748	0.0437361	0.0349603	0.0348174	0.0698117	0.0864102		0.0553242	0.0512272	0.0292567	0.00283102	0.00240548	0.00300284	0.00248246	0.0034035		0.0553242	0.0512272	0.0493963	0.0537909	0.026389	0.0336138	0.0482141	0.0748894		0.0553242	0.0512272	0.0416392	0.0244068	0.0520226	0.0156444	0.0693216	0.057904		0.0553242	0.0512272
0.0358072	0.0227918	0.00233757	0.00266851	0.00228603	0.00296577	0.00262666	0.00294627		0.0358072	0.0227918	0.0338755	0.0444694	0.0274262	0.0979771	0.0543215	0.0411968		0.0358072	0.0227918	0.0702912	0.0031108	0.00271355	0.0030238	0.00233882	0.00331376		0.0358072	0.0227918	0.0567448	0.0153664	0.0348887	0.0317383	0.0462191	0.0182421		0.0358072	0.0227918	0.0293758	0.0557436	0.0346068	0.0396047	0.0935292	0.0244728		0.0358072	0.0227918
0.0193995	0.0442762	0.00228431	0.0026492	0.00235256	0.00302728	0.002561	0.00281741		0.0193995	0.0442762	0.0627656	0.0617775	0.0317665	0.0659335	0.0295548	0.0629452		0.0193995	0.0442762	0.0507958	0.00280962	0.00251744	0.00296625	0.00227057	0.00376907		0.0193995	0.0442762	0.0564951	0.0403268	0.0420568	0.0774839	0.0562496	0.0510391		0.0193995	0.0442762	0.0387667	0.0617817	0.0223636	0.0394333	0.0883178	0.0705026		0.0193995	0.0442762
0.0387053	0.030215	0.00229166	0.00257865	0.00231317	0.00325993	0.00291903	0.00299101		0.0387053	0.030215	0.0685736	0.0329598	0.033967	0.0764766	0.00351152	0.0516358		0.0387053	0.030215	0.085142	0.00311973	0.00246524	0.00333623	0.00260363	0.00306529		0.0387053	0.030215	0.0137945	0.0349535	0.0544186	0.0339222	0.067508	0.0734697		0.0387053	0.030215	0.066437	0.0404249	0.0317566	0.0416874	0.0641888	0.0503954		0.0387053	0.030215
0.0358298	0.034588	0.00233765	0.00273917	0.00238282	0.00275572	0.0027454	0.00287994		0.0358298	0.034588	0.0596152	0.0577554	0.00870941	0.0618401	0.0427245	0.0242951		0.0358298	0.034588	0.0590291	0.00286548	0.00247146	0.0029728	0.00228188	0.00346823		0.0358298	0.034588	0.0473795	0.0242677	0.0356038	0.0394053	0.0577132	0.0724412		0.0358298	0.034588	0.0474089	0.0562939	0.0430002	0.012241	0.091405	0.0490492		0.0358298	0.034588
0.0460971	0.051463	0.00292718	0.00266553	0.00258184	0.0031182	0.00264257	0.00301557		0.0460971	0.051463	0.0305687	0.0495504	0.00999555	0.0731305	0.026304	0.0461036		0.0460971	0.051463	0.0439681	0.00280658	0.00259531	0.00287229	0.00231253	0.00403784		0.0460971	0.051463	0.034637	0.0446742	0.0479867	0.0468558	0.0229558	0.0782458		0.0460971	0.051463	0.0409894	0.0284152	0.0346132	0.0449625	0.0678501	0.0993374		0.0460971	0.051463
0.0292628	0.026857	0.00238311	0.00292181	0.00236441	0.00308765	0.00259553	0.00269258		0.0292628	0.026857	0.0316638	0.0526728	0.0203645	0.0503654	0.0379197	0.0587154		0.0292628	0.026857	0.04959	0.00289123	0.00256124	0.00273354	0.00228242	0.00413248		0.0292628	0.026857	0.0348273	0.0280202	0.0556017	0.0485226	0.0442135	0.070072		0.0292628	0.026857	0.0422947	0.0393291	0.0453078	0.0668113	0.0609698	0.0543557		0.0292628	0.026857
0.0458393	0.0303982	0.00251349	0.00280678	0.00259439	0.00317147	0.00242102	0.00284149		0.0458393	0.0303982	0.0400667	0.059673	0.0876894	0.0665108	0.0150086	0.0471665		0.0458393	0.0303982	0.0374963	0.00301953	0.0026683	0.00305306	0.00260206	0.00295168		0.0458393	0.0303982	0.0459444	0.0315719	0.0440554	0.0332602	0.0261214	0.0632491		0.0458393	0.0303982	0.0444264	0.039614	0.0210185	0.0116054	0.0924651	0.0897715		0.0458393	0.0303982
0.0417616	0.0317996	0.00262432	0.00274473	0.00245701	0.00302229	0.00260145	0.0029878		0.0417616	0.0317996	0.0355579	0.0292698	0.0203094	0.0642683	0.0160966	0.0477197		0.0417616	0.0317996	0.0858155	0.00311785	0.00278749	0.00297215	0.00281175	0.00282917		0.0417616	0.0317996	0.0470416	0.0362668	0.0696256	0.0228181	0.0638709	0.0531361		0.0417616	0.0317996	0.00593541	0.0383974	0.0427587	0.02734	0.0639388	0.0509938		0.0417616	0.0317996
0.0370435	0.0669835	0.0026658	0.00262156	0.00235449	0.00290587	0.00255247	0.0032657		0.0370435	0.0669835	0.027046	0.0265229	0.0700136	0.0186442	0.0150333	0.0369459		0.0370435	0.0669835	0.0427969	0.0030707	0.00242655	0.00296157	0.00231459	0.00377396		0.0370435	0.0669835	0.0396972	0.0199816	0.0394025	0.0538659	0.0315464	0.0658537		0.0370435	0.0669835	0.0397297	0.0364737	0.0267312	0.105097	0.0661999	0.0249268		0.0370435	0.0669835
0.0257851	0.0705772	0.00241398	0.0026848	0.00243319	0.00335675	0.00257597	0.00289924		0.0257851	0.0705772	0.0707489	0.0394488	0.0590883	0.0688261	0.0503488	0.0449849		0.0257851	0.0705772	0.0284388	0.00348832	0.00278655	0.00296468	0.00233386	0.00339709		0.0257851	0.0705772	0.0446543	0.0210192	0.0283805	0.0380264	0.0545051	0.069328		0.0257851	0.0705772	0.0413199	0.0523648	0.0403387	0.0357354	0.0731723	0.0493127		0.0257851	0.0705772
0.0321165	0.0351436	0.00234712	0.00267985	0.00224041	0.00273537	0.00260803	0.00307394		0.0321165	0.0351436	0.03508	0.0399004	0.0099768	0.0804117	0.0577033	0.0400333		0.0321165	0.0351436	0.0289479	0.00310849	0.00264179	0.00315426	0.0021984	0.00295218		0.0321165	0.0351436	0.00471324	0.0300418	0.0466107	0.0398463	0.0200593	0.0694905		0.0321165	0.0351436	0.0347231	0.0410941	0.0465734	0.029423	0.0420564	0.0942441		0.0321165	0.0351436
0.042646	0.0381161	0.00222765	0.00281307	0.00231334	0.00316157	0.00273462	0.00307256		0.042646	0.0381161	0.0907169	0.0335857	0.0333497	0.019651	0.00746527	0.0457959		0.042646	0.0381161	0.048093	0.00322058	0.00255306	0.00320677	0.0027136	0.00317381		0.042646	0.0381161	0.0613056	0.0343823	0.062772	0.0443224	0.0592825	0.0573655		0.042646	0.0381161	0.0532475	0.0500476	0.0396106	0.0483601	0.0561509	0.0369208		0.042646	0.0381161
0.0357283	0.0805796	0.00258796	0.00266542	0.00221513	0.00284823	0.00269754	0.00310243		0.0357283	0.0805796	0.0821764	0.0482585	0.0783725	0.0575236	0.063318	0.0227127		0.0357283	0.0805796	0.0172153	0.00314127	0.00256753	0.00303006	0.00255032	0.00288335		0.0357283	0.0805796	0.0507474	0.0357002	0.0160226	0.0195223	0.011861	0.0468397		0.0357283	0.0805796	0.0377039	0.0384501	0.0351254	0.0527253	0.0626225	0.0755859		0.0357283	0.0805796
0.0986093	0.049671	0.00243184	0.00278113	0.00222317	0.00303492	0.00247106	0.00308294		0.0986093	0.049671	0.0814452	0.073111	0.0540867	0.03029	0.00346838	0.037417		0.0986093	0.049671	0.0527115	0.00283522	0.00255952	0.00298098	0.00222473	0.00349959		0.0986093	0.049671	0.0297416	0.0583281	0.131624	0.0669583	0.00754303	0.0965144		0.0986093	0.049671	0.0362741	0.0411378	0.0384787	0.0400707	0.0852971	0.0615527		0.0986093	0.049671
0.0413178	0.0564789	0.00239969	0.00273923	0.00240082	0.00274024	0.00245309	0.00297309		0.0413178	0.0564789	0.0875375	0.0603815	0.0163499	0.0860808	0.00638721	0.0383364		0.0413178	0.0564789	0.0277107	0.00281025	0.00252197	0.00350101	0.00248066	0.00351526		0.0413178	0.0564789	0.0349475	0.0264997	0.0692589	0.0451062	0.0487233	0.0515354		0.0413178	0.0564789	0.0305817	0.0734231	0.0460482	0.0355413	0.0608535	0.0832581		0.0413178	0.0564789
0.0239573	0.050389	0.00240448	0.00268465	0.0023091	0.0029475	0.00253516	0.00309697		0.0239573	0.050389	0.130019	0.0356391	0.061908	0.0550634	0.0290985	0.0550334		0.0239573	0.050389	0.0601088	0.00289541	0.00245542	0.00351017	0.0023189	0.00320379		0.0239573	0.050389	0.0367452	0.022411	0.0466746	0.0575509	0.0177411	0.04743		0.0239573	0.050389	0.0496737	0.0491777	0.0281305	0.0255571	0.0831265	0.100954		0.0239573	0.050389
0.0432509	0.0377203	0.00258012	0.00318242	0.00234668	0.00270951	0.00277111	0.00291458		0.0432509	0.0377203	0.072444	0.0462858	0.0397582	0.0403881	0.0469342	0.0366944		0.0432509	0.0377203	0.0295658	0.00318822	0.00253789	0.00286444	0.00226832	0.00306189		0.0432509	0.0377203	0.0402412	0.0386639	0.0569869	0.0392505	0.0297504	0.0566874		0.0432509	0.0377203	0.0357362	0.0347699	0.0293315	0.0499476	0.0723032	0.0555121		0.0432509	0.0377203
0.0307176	0.0457243	0.00229415	0.00279232	0.00236468	0.00290604	0.00255902	0.00302246		0.0307176	0.0457243	0.0275562	0.0565636	0.0390631	0.0993466	0.0627953	0.0565524		0.0307176	0.0457243	0.0536021	0.00292869	0.00260439	0.00282074	0.00220491	0.00333781		0.0307176	0.0457243	0.034506	0.0177351	0.0572441	0.0320716	0.0348219	0.0885756		0.0307176	0.0457243	0.0315866	0.0380781	0.0366036	0.0619526	0.0678718	0.0391224		0.0307176	0.0457243
0.0329951	0.0327634	0.00240221	0.0028954	0.00227281	0.00299264	0.00238791	0.00294729		0.0329951	0.0327634	0.067782	0.0801	0.0454395	0.0347983	0.0360254	0.0415373		0.0329951	0.0327634	0.0391094	0.00282323	0.00261483	0.00292906	0.00227261	0.00283171		0.0329951	0.0327634	0.0588619	0.0123729	0.0595626	0.0652342	0.0333342	0.0516275		0.0329951	0.0327634	0.0412811	0.05552	0.0379097	0.0442451	0.0244244	0.0557185		0.0329951	0.0327634
0.123476	0.0302232	0.00259573	0.00293996	0.00229707	0.00295673	0.00278134	0.00272546		0.123476	0.0302232	0.0757481	0.081085	0.0429861	0.0308523	0.0108679	0.0327312		0.123476	0.0302232	0.031677	0.002912	0.00247973	0.00285904	0.00221701	0.00380878		0.123476	0.0302232	0.0396947	0.0387824	0.0629268	0.0107004	0.00798018	0.0433188		0.123476	0.0302232	0.0351246	0.0499002	0.0263153	0.0732879	0.0639797	0.0394447		0.123476	0.0302232
0.0263215	0.0331674	0.00243772	0.00294387	0.00265108	0.00278087	0.00265923	0.00266989		0.0263215	0.0331674	0.0647632	0.0619374	0.0517067	0.0633348	0.0140697	0.0344017		0.0263215	0.0331674	0.0198738	0.00298883	0.00260414	0.00301305	0.00223732	0.00319374		0.0263215	0.0331674	0.0579312	0.00381258	0.0479154	0.0334653	0.00322516	0.0544947		0.0263215	0.0331674	0.0470588	0.0499245	0.0330938	0.0058548	0.0522505	0.0492219		0.0263215	0.0331674
0.0314953	0.0372851	0.00231575	0.00290133	0.00241363	0.00294045	0.00290525	0.0027997		0.0314953	0.0372851	0.0911524	0.0540523	0.0574555	0.0487147	0.0337644	0.0346573		0.0314953	0.0372851	0.0389959	0.00306858	0.00257974	0.00282599	0.00243163	0.0032694		0.0314953	0.0372851	0.0301554	0.00423113	0.0449377	0.0100756	0.0621995	0.0818903		0.0314953	0.0372851	0.0543509	0.045192	0.0353455	0.0456117	0.0677397	0.0398054		0.0314953	0.0372851
0.0444078	0.0445079	0.00262179	0.00301226	0.00257145	0.00319423	0.00282021	0.00297499		0.0444078	0.0445079	0.0545311	0.0369193	0.0403392	0.0339807	0.0560775	0.0566294		0.0444078	0.0445079	0.0468541	0.00288188	0.00269177	0.0029141	0.00244839	0.00310566		0.0444078	0.0445079	0.0444896	0.00324522	0.0409323	0.0573278	0.0042091	0.00791428		0.0444078	0.0445079	0.0527487	0.0291094	0.0418222	0.0419406	0.0538654	0.133991		0.0444078	0.0445079
0.0538281	0.0621893	0.00261527	0.00282296	0.00226224	0.00286495	0.00269212	0.00310798		0.0538281	0.0621893	0.0673167	0.0362359	0.00822085	0.0349128	0.0517188	0.0540292		0.0538281	0.0621893	0.0131327	0.00280549	0.00250794	0.00311527	0.00241564	0.00337423		0.0538281	0.0621893	0.0411338	0.00341196	0.051873	0.00703457	0.00403352	0.00665432		0.0538281	0.0621893	0.0338005	0.0441643	0.0432247	0.0474856	0.0440802	0.0493228		0.0538281	0.0621893
0.0368832	0.0521365	0.00257027	0.00292976	0.00258152	0.00309923	0.00290573	0.00309444		0.0368832	0.0521365	0.0590397	0.0168582	0.0470072	0.0740328	0.0767782	0.0616235		0.0368832	0.0521365	0.0517012	0.00273977	0.00292321	0.00278778	0.00225978	0.00335593		0.0368832	0.0521365	0.0515771	0.00382259	0.0317965	0.0174644	0.0502131	0.0112567		0.0368832	0.0521365	0.0428905	0.0393661	0.0314681	0.0638547	0.074778	0.0338411		0.0368832	0.0521365
0.0664362	0.0435176	0.00231874	0.00272845	0.00227089	0.00292012	0.00301708	0.00280284		0.0664362	0.0435176	0.0418303	0.165222	0.102455	0.109329	0.0502756	0.0417847		0.0664362	0.0435176	0.0316666	0.00280001	0.00269047	0.00329775	0.00222015	0.00291303		0.0664362	0.0435176	0.0365858	0.00338763	0.0476521	0.00926118	0.0231573	0.0459765		0.0664362	0.0435176	0.0372512	0.0286994	0.0601908	0.0612283	0.0495875	0.0288229		0.0664362	0.0435176
0.039585	0.0279414	0.00232867	0.00336003	0.00242394	0.00288054	0.00269248	0.00275926		0.039585	0.0279414	0.0634073	0.051768	0.0388194	0.0344656	0.0292811	0.0452061		0.039585	0.0279414	0.0385602	0.00290004	0.00252146	0.00300685	0.00234285	0.00316223		0.039585	0.0279414	0.0546797	0.00425559	0.0295396	0.0199543	0.0170954	0.0423057		0.039585	0.0279414	0.0422889	0.0478702	0.0500445	0.0422366	0.0872209	0.0540241		0.039585	0.0279414
0.0372362	0.0445216	0.00238939	0.00308707	0.0026822	0.0032306	0.00299444	0.00271069		0.0372362	0.0445216	0.0516704	0.0590891	0.0439117	0.0109981	0.0696777	0.0279719		0.0372362	0.0445216	0.0407196	0.00280661	0.00251719	0.00289071	0.00237638	0.00352578		0.0372362	0.0445216	0.0479239	0.00321229	0.0610333	0.0065398	0.0289196	0.0567951		0.0372362	0.0445216	0.0477455	0.0554399	0.0390849	0.0765038	0.0489695	0.0401179		0.0372362	0.0445216
0.0333154	0.0570544	0.00264791	0.00303739	0.00232541	0.00304771	0.00303148	0.00275505		0.0333154	0.0570544	0.064916	0.0337576	0.0613696	0.0846576	0.0315594	0.0442808		0.0333154	0.0570544	0.0594914	0.00292649	0.00257458	0.00315064	0.00216144	0.00316252		0.0333154	0.0570544	0.04305	0.00316887	0.0367413	0.00515559	0.00334983	0.0546916		0.0333154	0.0570544	0.0423641	0.0622665	0.0591836	0.0252901	0.0683105	0.0175727		0.0333154	0.0570544
0.0516178	0.0529844	0.00250961	0.00310818	0.00225617	0.0030285	0.00268781	0.00298773		0.0516178	0.0529844	0.0498317	0.0272171	0.00757343	0.0302484	0.0407142	0.0370068		0.0516178	0.0529844	0.0618231	0.00291715	0.00241349	0.0028923	0.0022866	0.00305172		0.0516178	0.0529844	0.0499039	0.0033877	0.0669001	0.00738337	0.0226638	0.0838756		0.0516178	0.0529844	0.0348753	0.0439749	0.0406866	0.0533482	0.0670026	0.0294333		0.0516178	0.0529844
0.0212812	0.0660765	0.00226078	0.00285029	0.00227325	0.00308757	0.00284127	0.0028672		0.0212812	0.0660765	0.0437907	0.0957913	0.040142	0.047357	0.0285507	0.0149191		0.0212812	0.0660765	0.0286854	0.00330514	0.00275912	0.00300736	0.00230104	0.00281294		0.0212812	0.0660765	0.0582854	0.00301676	0.0306469	0.0327198	0.0445664	0.0509391		0.0212812	0.0660765	0.0484531	0.0466119	0.0293437	0.0565438	0.0578012	0.0429805		0.0212812	0.0660765
0.0482539	0.0509442	0.00242321	0.00275512	0.00232687	0.00310846	0.00278823	0.00296348		0.0482539	0.0509442	0.0419783	0.0826344	0.0300061	0.0283282	0.0760439	0.0405555		0.0482539	0.0509442	0.00466386	0.00283067	0.0025871	0.00348695	0.00231747	0.00323557		0.0482539	0.0509442	0.0266866	0.00311498	0.0408972	0.0248333	0.0229244	0.044863		0.0482539	0.0509442	0.0329672	0.0370965	0.0364152	0.0568076	0.105198	0.0352645		0.0482539	0.0509442
0.0432404	0.0372616	0.00237898	0.00296868	0.00250539	0.00289919	0.00290787	0.00290413		0.0432404	0.0372616	0.0395465	0.0226166	0.0241328	0.0657083	0.00504688	0.0228958		0.0432404	0.0372616	0.0630436	0.00259777	0.00248956	0.00348417	0.00226922	0.00289201		0.0432404	0.0372616	0.0519909	0.00301091	0.0923837	0.0172881	0.0531388	0.0352848		0.0432404	0.0372616	0.0755788	0.0321602	0.0349585	0.062174	0.0922278	0.0462927		0.0432404	0.0372616
0.0578164	0.041142	0.00235392	0.00291164	0.00229747	0.00279419	0.00260827	0.00278849		0.0578164	0.041142	0.0518821	0.0417151	0.0474282	0.0465939	0.055669	0.0345325		0.0578164	0.041142	0.042561	0.00291406	0.00241282	0.00367905	0.0023605	0.0033127		0.0578164	0.041142	0.0814721	0.00391379	0.0577143	0.0281075	0.0411953	0.0352696		0.0578164	0.041142	0.0389853	0.0460782	0.0628994	0.0500203	0.131277	0.042248		0.0578164	0.041142
0.0332469	0.0337288	0.00244059	0.00275138	0.00230939	0.00300673	0.00287708	0.00290948		0.0332469	0.0337288	0.0154154	0.0676685	0.0695366	0.0571084	0.047544	0.0412562		0.0332469	0.0337288	0.00414539	0.00365825	0.00271889	0.00343916	0.00235113	0.0033759		0.0332469	0.0337288	0.0494695	0.00340222	0.0487172	0.0162258	0.0312622	0.05563		0.0332469	0.0337288	0.0511555	0.00605358	0.0448791	0.0662791	0.135161	0.0444006		0.0332469	0.0337288
0.0223999	0.0590599	0.00295338	0.00281406	0.00267383	0.00272647	0.00240997	0.00281666		0.0223999	0.0590599	0.070654	0.0344888	0.0437588	0.0192801	0.0462336	0.0397662		0.0223999	0.0590599	0.0749614	0.00314375	0.00277348	0.00311136	0.00188858	0.00289532		0.0223999	0.0590599	0.0404678	0.00375765	0.0696456	0.0488618	0.0415937	0.0495704		0.0223999	0.0590599	0.0361065	0.00505919	0.0590477	0.0491488	0.101039	0.0522862		0.0223999	0.0590599
0.0284625	0.0453568	0.00249959	0.00284809	0.00223878	0.00286769	0.00276669	0.00280285		0.0284625	0.0453568	0.0472448	0.0659949	0.0292454	0.0467269	0.018929	0.0469566		0.0284625	0.0453568	0.0330646	0.00285466	0.0025132	0.00294139	0.00233518	0.00284647		0.0284625	0.0453568	0.0451313	0.00351333	0.0811539	0.0453907	0.0307725	0.0664778		0.0284625	0.0453568	0.0499156	0.0268303	0.0897242	0.0589058	0.0500222	0.0616031		0.0284625	0.0453568
0.0577075	0.0800448	0.00230281	0.00300709	0.00237434	0.00341313	0.00262909	0.00306316		0.0577075	0.0800448	0.0626437	0.0270549	0.00398771	0.0363623	0.0406076	0.0449135		0.0577075	0.0800448	0.0829809	0.00284849	0.00241394	0.00278327	0.00237458	0.00307531		0.0577075	0.0800448	0.0122166	0.00322416	0.0723301	0.00558858	0.0214316	0.107502		0.0577075	0.0800448	0.0680424	0.0828672	0.0654036	0.0304287	0.0301826	0.0766821		0.0577075	0.0800448
0.044047	0.114155	0.0024979	0.0028709	0.00263563	0.00336115	0.00303526	0.00295132		0.044047	0.114155	0.0665604	0.0512513	0.0504101	0.034057	0.00477889	0.00769444		0.044047	0.114155	0.0328098	0.00288365	0.00256127	0.00277991	0.00225961	0.00322265		0.044047	0.114155	0.0515992	0.00341904	0.0743216	0.0189742	0.0279117	0.0692143		0.044047	0.114155	0.0587685	0.0642676	0.0554152	0.0747908	0.140135	0.0461502		0.044047	0.114155
[truncated: 2,376 more rows]
[truncated: 27 more columns]

## Sheet: Additional File 1_Figure S2b
Proportion of infected cells				Proportion of Living cells (+CoV-229E)				Proportion of living cells (-CoV-229E)
	R1	R2			R1	R2			R1	R2
[truncated: 120 more rows]

## Sheet: Additional File 1_Figure S3
R1	DMSO--		media-BLANK		Remdesivir		Favipiravir		E-64d		Camostat		CathepsinLinhibitor		BafilomycinA1		TH3289		TH6744		TH5487
[truncated: 7 more rows]

[truncated: 2 more sheets: Additional File 1_Figure S4a, Additional File 1_Figure S4c]
